# Supplementary material for: Spatiotemporally resolved colorectal oncogenesis in mini-colons ex vivo
Source: Nature. 2024 Apr 24;629(8011):450–7. doi: 10.1038/s41586-024-07330-2 (PMC11078756; doi:10.1038/s41586-024-07330-2)
Supplement: Supplementary file 2 — Differentially expressed genes in shGpx2 colon organoids before oncogenic recombination. [file 41586_2024_7330_MOESM2_ESM.xlsx]

## Sheet: Supplementary Table 1
Supplementary Table 1. Differentially expressed genes in shGpx2 colon organoids before oncogenic recombination
Gene expression changes in shGpx2 vs. control colon organoids before oncogenic recombination. Differentially expressed genes were identified using Limma-Voom (moderated t-test). logFC, log2 fold change; AveExpr, average expression; t, moderated t statistic; P.Value, raw P value; adj.P.Val, Benjamini-Hochberg adjusted P value; B, log odds.
Ensembl ID	Symbol	logFC (shGpx2)	AveExpr	t	P.Value	adj.P.Val	B
ENSMUSG00000003617	Cp	-3.44757	4.38733	-25.3571	2.30433e-16	2.54202e-12	26.6776
ENSMUSG00000029371	Cxcl5	-2.36746	4.96139	-24.6666	3.88095e-16	2.54202e-12	27.0143
ENSMUSG00000042808	Gpx2	-1.97705	7.63513	-23.1746	1.25652e-15	5.48681e-12	25.943
ENSMUSG00000047517	Dmbt1	-2.08216	4.05511	-20.3681	1.40548e-14	4.60294e-11	23.5523
ENSMUSG00000045991	Onecut2	-6.56369	2.67744	-18.9748	5.23257e-14	1.37093e-10	16.8884
ENSMUSG00000017950	Hnf4a	-2.54969	4.64632	-18.3668	9.5459e-14	2.08419e-10	21.5194
ENSMUSG00000031502	Col4a1	-2.78988	5.23354	-18.0688	1.29007e-13	2.41428e-10	20.8534
ENSMUSG00000022037	Clu	-1.70324	5.92767	-17.0533	3.72693e-13	6.10285e-10	20.3526
ENSMUSG00000076431	Sox4	-1.94081	7.71865	-16.0285	1.15186e-12	1.67659e-09	19.232
ENSMUSG00000032324	Tspan3	-2.55216	4.4419	-15.2541	2.81924e-12	3.62869e-09	17.9483
ENSMUSG00000047730	Fcgbp	1.38882	4.53657	15.1369	3.23915e-12	3.62869e-09	18.2193
ENSMUSG00000036053	Fmnl2	3.60777	4.75889	15.0687	3.51295e-12	3.62869e-09	16.8551
ENSMUSG00000044254	Pcsk9	-3.38843	5.25858	-15.048	3.60099e-12	3.62869e-09	17.7056
ENSMUSG00000058624	Gda	-1.23856	6.41847	-13.9052	1.47627e-11	1.38137e-08	16.6614
ENSMUSG00000047230	Cldn2	-5.36909	2.65373	-13.7379	1.82947e-11	1.59774e-08	13.3429
ENSMUSG00000000184	Ccnd2	-1.2895	8.81934	-13.658	2.02836e-11	1.66072e-08	16.353
ENSMUSG00000027556	Car1	-1.66954	4.41957	-13.4763	2.57015e-11	1.98052e-08	16.1673
ENSMUSG00000028463	Car9	-2.69765	5.23292	-12.9752	5.00403e-11	3.64182e-08	15.4741
ENSMUSG00000060487	Samd5	-1.84887	6.20582	-12.9204	5.38885e-11	3.71547e-08	15.4326
ENSMUSG00000074604	Mgst2	-2.00679	4.28913	-12.7284	7.00153e-11	4.58601e-08	15.1523
ENSMUSG00000021214	Akr1c18	-2.92751	2.10934	-12.6268	8.05116e-11	5.02239e-08	14.6135
ENSMUSG00000029810	Tmem176b	-1.01989	6.9086	-12.5491	8.96438e-11	5.33788e-08	14.8531
ENSMUSG00000045545	Krt14	-1.90721	5.04572	-12.0876	1.71627e-10	9.77526e-08	14.2704
ENSMUSG00000031503	Col4a2	-2.079	4.82495	-12.0016	1.94118e-10	1.05956e-07	14.0786
ENSMUSG00000054871	Tmem158	-2.12105	3.95916	-11.8284	2.49288e-10	1.30627e-07	13.8651
ENSMUSG00000035818	Plekhs1	-2.40243	4.24742	-11.5618	3.68391e-10	1.77076e-07	13.2649
ENSMUSG00000104960	Snhg8	-2.26695	6.0565	-11.5377	3.81784e-10	1.77076e-07	13.5005
ENSMUSG00000039217	Il18	-1.62065	2.29939	-11.5245	3.8933e-10	1.77076e-07	13.4801
ENSMUSG00000036940	Kdm1a	-1.13068	6.03678	-11.5199	3.92e-10	1.77076e-07	13.4338
ENSMUSG00000043165	Lor	-3.12856	3.44234	-11.4323	4.46472e-10	1.9496e-07	12.8248
ENSMUSG00000026605	Cenpf	0.8149	8.80662	11.0487	7.96647e-10	3.24716e-07	12.5428
ENSMUSG00000046447	Camk2n1	-1.6266	4.97615	-11.0395	8.07914e-10	3.24716e-07	12.7494
ENSMUSG00000056671	Prelid2	1.83764	5.01565	11.0314	8.17987e-10	3.24716e-07	12.7486
ENSMUSG00000023068	Nus1	-1.10933	6.50043	-10.9792	8.86171e-10	3.41437e-07	12.6161
ENSMUSG00000078429	Ctdsp2	-1.10644	5.76619	-10.8811	1.03078e-09	3.85805e-07	12.4599
ENSMUSG00000022500	Litaf	-1.09794	6.33869	-10.8305	1.11491e-09	4.05702e-07	12.3503
ENSMUSG00000024966	Stip1	-1.07337	7.11065	-10.7555	1.25294e-09	4.43608e-07	12.1909
ENSMUSG00000032086	Bace1	-1.19194	5.56428	-10.6148	1.56173e-09	5.29022e-07	12.0801
ENSMUSG00000020044	Timp3	-2.82687	3.46287	-10.6095	1.57495e-09	5.29022e-07	11.7888
ENSMUSG00000026417	Pigr	0.874743	5.6892	10.4527	2.01871e-09	6.61127e-07	11.6505
ENSMUSG00000035596	Mboat7	-1.32086	4.84315	-10.2438	2.82185e-09	9.01614e-07	11.5292
ENSMUSG00000022636	Alcam	-0.866238	6.61195	-10.202	3.01902e-09	9.36263e-07	11.2849
ENSMUSG00000054200	Ffar4	-1.87414	5.36909	-10.1882	3.0873e-09	9.36263e-07	11.4238
ENSMUSG00000034101	Ctnnd1	-2.5389	6.19484	-10.1752	3.15309e-09	9.36263e-07	11.4171
ENSMUSG00000045763	Basp1	-0.91713	7.20733	-10.163	3.21617e-09	9.36263e-07	11.1619
ENSMUSG00000031621	Isx	-0.996425	6.79481	-10.0743	3.71625e-09	1.03005e-06	11.0656
ENSMUSG00000045165	AI467606	-3.11628	3.10676	-10.0648	3.77407e-09	1.03005e-06	10.7379
ENSMUSG00000001665	Gstt3	1.09256	5.56059	10.0648	3.77421e-09	1.03005e-06	11.0922
ENSMUSG00000032902	Slc16a1	-0.897384	7.32868	-9.98436	4.30635e-09	1.15129e-06	10.9325
ENSMUSG00000058267	Mrps14	-2.07127	4.92076	-9.93964	4.6354e-09	1.21447e-06	11.0457
ENSMUSG00000070691	Runx3	-2.55734	4.06976	-9.90356	4.91993e-09	1.26375e-06	10.6744
ENSMUSG00000048251	Bcl11b	-2.24052	4.01507	-9.83603	5.50246e-09	1.3862e-06	10.6954
ENSMUSG00000053414	Hunk	1.40718	5.68615	9.75923	6.25317e-09	1.5456e-06	10.7434
ENSMUSG00000001663	Gstt1	2.03288	2.87672	9.69657	6.94451e-09	1.68469e-06	10.643
ENSMUSG00000018102	H2bc4	-1.31178	6.45599	-9.68362	7.09703e-09	1.69038e-06	10.4367
ENSMUSG00000034634	Ly6d	0.642907	9.47629	9.65987	7.38595e-09	1.72778e-06	10.174
ENSMUSG00000055675	Kbtbd11	2.48	3.3039	9.51306	9.46592e-09	2.14767e-06	10.2244
ENSMUSG00000038400	Pmepa1	-0.766687	8.24933	-9.50668	9.56907e-09	2.14767e-06	10.0155
ENSMUSG00000059668	Krt4	0.91174	8.31226	9.48852	9.86922e-09	2.14767e-06	9.97779
ENSMUSG00000034928	Rnf44	-1.33887	4.71567	-9.48626	9.90716e-09	2.14767e-06	10.2861
ENSMUSG00000029377	Ereg	0.994431	5.28217	9.48075	1.00006e-08	2.14767e-06	10.1814
ENSMUSG00000020788	Atp2a3	2.48969	2.99875	9.40543	1.13727e-08	2.40294e-06	9.91961
ENSMUSG00000063931	Pepd	1.25953	5.95757	9.39382	1.1601e-08	2.41227e-06	10.0121
ENSMUSG00000033952	Aspm	0.810259	7.204	9.37666	1.19473e-08	2.44547e-06	9.87617
ENSMUSG00000030654	Arl6ip1	0.617891	9.16985	9.31996	1.31701e-08	2.65429e-06	9.63018
ENSMUSG00000030208	Emp1	-0.981919	7.91203	-9.26057	1.45914e-08	2.89617e-06	9.62238
ENSMUSG00000009575	Cbx5	0.610619	9.17151	9.19473	1.6355e-08	3.19776e-06	9.42911
ENSMUSG00000047945	Marcksl1	-2.38148	3.67331	-9.16459	1.7235e-08	3.32027e-06	9.67768
ENSMUSG00000056648	Hoxb8	0.923353	5.76758	9.12427	1.84901e-08	3.51045e-06	9.50173
ENSMUSG00000025810	Nrp1	-2.44	1.99295	-9.10189	1.92271e-08	3.59822e-06	9.57929
ENSMUSG00000022824	Muc13	-0.974852	5.44158	-9.07316	2.02188e-08	3.73051e-06	9.35184
ENSMUSG00000042541	Sem1	-1.2158	7.40322	-9.04953	2.10743e-08	3.83436e-06	9.31313
ENSMUSG00000022598	Psca	0.861481	5.72591	9.00788	2.26745e-08	4.06898e-06	9.28738
ENSMUSG00000005667	Mthfd2	0.933278	7.61043	8.97669	2.39558e-08	4.19348e-06	9.24427
ENSMUSG00000021213	Akr1c13	-1.16186	5.35911	-8.97544	2.40084e-08	4.19348e-06	9.3197
ENSMUSG00000050953	Gja1	-2.70133	2.74641	-8.86231	2.93352e-08	4.99772e-06	9.022
ENSMUSG00000026414	Tnnt2	-2.26651	3.53076	-8.86153	2.93759e-08	4.99772e-06	9.1055
ENSMUSG00000034807	Colgalt1	-0.820898	6.57822	-8.83639	3.07203e-08	5.13406e-06	8.94173
ENSMUSG00000022995	Enah	-4.19387	2.42598	-8.832	3.09611e-08	5.13406e-06	7.5025
ENSMUSG00000026131	Dst	0.890481	5.52174	8.81794	3.17476e-08	5.17701e-06	9.0031
ENSMUSG00000066026	Dhrs3	-1.25475	3.89819	-8.81026	3.21854e-08	5.17701e-06	9.11655
ENSMUSG00000006356	Crip2	0.86039	6.09514	8.80644	3.24057e-08	5.17701e-06	8.88586
ENSMUSG00000029992	Gfpt1	0.759654	7.51747	8.77987	3.39814e-08	5.36333e-06	8.75472
ENSMUSG00000041324	Inhba	-1.81616	2.6036	-8.75466	3.55501e-08	5.54412e-06	9.00068
ENSMUSG00000017778	Cox7c	-0.952887	8.59902	-8.72225	3.76779e-08	5.7678e-06	8.64497
ENSMUSG00000068587	Mgam	-1.83164	4.03765	-8.7195	3.78649e-08	5.7678e-06	8.98892
ENSMUSG00000001156	Mxd1	-1.24779	4.33714	-8.69283	3.97244e-08	5.98149e-06	8.85406
ENSMUSG00000036275	9530068E07Rik	-2.053	5.29874	-8.64237	4.3508e-08	6.47676e-06	8.82449
ENSMUSG00000024659	Anxa1	-1.88551	8.18816	-8.62754	4.46898e-08	6.57794e-06	8.49698
ENSMUSG00000019943	Atp2b1	0.610868	8.92412	8.57069	4.95377e-08	7.11296e-06	8.28921
ENSMUSG00000031004	Mki67	0.839528	8.83397	8.56408	5.01353e-08	7.11296e-06	8.29641
ENSMUSG00000021196	Pfkp	0.704983	7.54924	8.56388	5.01541e-08	7.11296e-06	8.3841
ENSMUSG00000024271	Elp2	-1.14712	5.43541	-8.56013	5.04966e-08	7.11296e-06	8.60082
ENSMUSG00000028664	Ephb2	0.833383	6.35462	8.54964	5.14687e-08	7.17277e-06	8.46321
ENSMUSG00000015962	1700016C15Rik	-2.88013	1.57283	-8.52285	5.404e-08	7.43496e-06	8.34542
ENSMUSG00000024713	Pcsk5	-1.56059	2.99731	-8.51834	5.44852e-08	7.43496e-06	8.62484
ENSMUSG00000015837	Sqstm1	0.822212	7.46089	8.50801	5.55213e-08	7.49823e-06	8.27453
ENSMUSG00000025780	Itih5	-3.46137	1.72963	-8.4999	5.63486e-08	7.53231e-06	7.99913
ENSMUSG00000022947	Cbr3	-1.46161	3.05648	-8.45619	6.10329e-08	8.07607e-06	8.49243
ENSMUSG00000051439	Cd14	-1.73832	3.84635	-8.36774	7.17925e-08	9.40481e-06	8.33036
ENSMUSG00000019804	Snx3	-1.45203	6.78	-8.36033	7.27787e-08	9.43961e-06	8.14684
ENSMUSG00000021795	Sftpd	-1.96074	2.18511	-8.35483	7.35211e-08	9.44242e-06	8.33178
ENSMUSG00000037643	Prkci	-1.59154	4.9533	-8.34402	7.50013e-08	9.539e-06	8.3255
ENSMUSG00000013643	Lypd8	-1.77331	2.61321	-8.32939	7.70528e-08	9.70569e-06	8.28959
ENSMUSG00000027306	Nusap1	0.752977	7.82639	8.30791	8.01724e-08	1.00025e-05	7.87374
ENSMUSG00000019960	Dusp6	-1.1986	7.5128	-8.25792	8.79515e-08	1.08236e-05	7.81243
ENSMUSG00000038668	Lpar1	1.17163	4.37549	8.25081	8.91198e-08	1.08236e-05	8.08243
ENSMUSG00000005533	Igf1r	-0.955042	5.33686	-8.25013	8.92329e-08	1.08236e-05	8.01297
ENSMUSG00000026380	Tfcp2l1	0.795376	5.18932	8.23378	9.19853e-08	1.10551e-05	7.8925
ENSMUSG00000013338	Fer1l4	2.05376	1.80332	8.17958	1.01755e-07	1.21181e-05	8.01584
ENSMUSG00000054717	Hmgb2	0.702528	8.80069	8.17169	1.03264e-07	1.21871e-05	7.58434
ENSMUSG00000040152	Thbs1	-1.9941	2.81955	-8.16665	1.04242e-07	1.21925e-05	8.00485
ENSMUSG00000020027	Socs2	1.02422	5.44883	8.15248	1.07038e-07	1.235e-05	7.90148
ENSMUSG00000032715	Trib3	1.44789	5.98571	8.14721	1.08098e-07	1.235e-05	7.92787
ENSMUSG00000067001	Serpinb7	-4.88245	2.19206	-8.14564	1.08416e-07	1.235e-05	6.25849
ENSMUSG00000029713	Gnb2	-1.3349	6.75228	-8.09336	1.19575e-07	1.35038e-05	7.63806
ENSMUSG00000031434	Morc4	-0.802863	6.79961	-8.05483	1.28556e-07	1.43939e-05	7.52402
ENSMUSG00000028132	Tlcd4	-1.85715	4.42574	-8.01895	1.37551e-07	1.52408e-05	7.73553
ENSMUSG00000023022	Lima1	0.685447	7.68432	8.01551	1.38447e-07	1.52408e-05	7.31153
ENSMUSG00000015533	Itga2	-1.02181	5.31598	-7.97458	1.49583e-07	1.63295e-05	7.42169
ENSMUSG00000024803	Ankrd1	-1.13995	5.86615	-7.95277	1.55894e-07	1.68778e-05	7.41971
ENSMUSG00000039529	Atp8b1	0.685492	7.35838	7.93768	1.60421e-07	1.70166e-05	7.19752
ENSMUSG00000038539	Atf5	1.18274	6.48486	7.93763	1.60435e-07	1.70166e-05	7.34516
ENSMUSG00000092203	1110038B12Rik	-0.730047	6.71633	-7.93554	1.61073e-07	1.70166e-05	7.29187
ENSMUSG00000058354	Krt6a	-4.25954	2.0851	-7.93124	1.62393e-07	1.70179e-05	6.6167
ENSMUSG00000022742	Cpox	-1.04779	6.3901	-7.92707	1.63684e-07	1.70179e-05	7.38855
ENSMUSG00000005087	Cd44	-0.617148	7.50651	-7.91251	1.68276e-07	1.7245e-05	7.15933
ENSMUSG00000047501	Cldn4	-0.638362	6.83824	-7.91181	1.68501e-07	1.7245e-05	7.14785
ENSMUSG00000037419	Endod1	-0.700056	6.79311	-7.89874	1.72743e-07	1.75421e-05	7.11812
ENSMUSG00000039942	Ptger4	-1.50487	2.66149	-7.87258	1.81569e-07	1.82966e-05	7.46592
ENSMUSG00000036620	Mgat4b	1.09527	7.07862	7.86553	1.84028e-07	1.84028e-05	7.06694
ENSMUSG00000044626	Liph	1.04909	5.12682	7.85273	1.88576e-07	1.86785e-05	7.23929
ENSMUSG00000040913	Fbxw4	-1.49832	3.3339	-7.84979	1.89637e-07	1.86785e-05	7.42358
ENSMUSG00000047514	Tspyl1	-1.03036	4.81534	-7.84062	1.92992e-07	1.88671e-05	7.25646
ENSMUSG00000024587	Nars	0.581386	9.99264	7.83001	1.96943e-07	1.91108e-05	6.86786
ENSMUSG00000036752	Tubb4b	0.668435	8.76266	7.82364	1.99358e-07	1.91779e-05	6.86568
ENSMUSG00000120732	NA	-1.47712	3.74474	-7.82049	2.00563e-07	1.91779e-05	7.35393
ENSMUSG00000008489	Elavl2	-1.99327	4.0785	-7.76513	2.2302e-07	2.11707e-05	7.19021
ENSMUSG00000060591	Ifitm2	-1.08859	4.9955	-7.75492	2.27438e-07	2.13718e-05	7.12668
ENSMUSG00000047250	Ptgs1	-1.04809	5.99707	-7.75273	2.28401e-07	2.13718e-05	7.04413
ENSMUSG00000025408	Ddit3	1.0979	4.88316	7.7473	2.30798e-07	2.14429e-05	7.18559
ENSMUSG00000026070	Il18r1	-2.13382	0.938647	-7.72414	2.41321e-07	2.22627e-05	6.99438
ENSMUSG00000002064	Sdf2	-1.30168	5.1848	-7.71205	2.47009e-07	2.26281e-05	7.02497
ENSMUSG00000026687	Aldh9a1	-0.992069	5.51883	-7.68958	2.57954e-07	2.34666e-05	6.9152
ENSMUSG00000024456	Diaph1	-0.68997	6.95076	-7.68483	2.60331e-07	2.35195e-05	6.73636
ENSMUSG00000036523	Greb1	1.01133	5.80718	7.66134	2.72425e-07	2.44436e-05	6.93302
ENSMUSG00000021792	Prxl2a	-0.711931	6.33268	-7.65273	2.77004e-07	2.46854e-05	6.64037
ENSMUSG00000039043	Arpin	-1.58598	4.21196	-7.6492	2.78899e-07	2.46863e-05	7.04704
ENSMUSG00000029470	P2rx4	1.3623	3.93942	7.63794	2.8505e-07	2.49624e-05	6.99872
ENSMUSG00000030096	Slc6a6	-0.862016	6.99681	-7.63575	2.86266e-07	2.49624e-05	6.64856
ENSMUSG00000027330	Cdc25b	0.96592	6.5097	7.63311	2.87735e-07	2.49624e-05	6.71252
ENSMUSG00000045328	Cenpe	0.570537	8.63993	7.60868	3.017e-07	2.60018e-05	6.46729
ENSMUSG00000024164	C3	-1.46689	2.0501	-7.59809	3.07973e-07	2.63689e-05	6.9543
ENSMUSG00000046516	Cox17	-1.86445	6.29573	-7.58853	3.13749e-07	2.6689e-05	6.74027
ENSMUSG00000035357	Pdzrn3	-4.28206	2.49419	-7.55663	3.33852e-07	2.82159e-05	6.1412
ENSMUSG00000025934	Gsta3	-2.48068	2.3798	-7.54677	3.40326e-07	2.8576e-05	6.85001
ENSMUSG00000038415	Foxq1	-0.650176	6.8368	-7.54355	3.42476e-07	2.8576e-05	6.42973
ENSMUSG00000003518	Dusp3	-1.59811	3.95884	-7.52831	3.52812e-07	2.92521e-05	6.81966
ENSMUSG00000022433	Csnk1e	-0.858493	6.41102	-7.51322	3.63367e-07	2.98388e-05	6.50543
ENSMUSG00000038910	Plcl2	-1.40006	3.23609	-7.51171	3.64444e-07	2.98388e-05	6.78581
ENSMUSG00000062168	Ppef1	0.667428	6.2213	7.49982	3.73017e-07	3.02858e-05	6.40013
ENSMUSG00000032350	Gclc	-0.678934	6.94567	-7.49776	3.74527e-07	3.02858e-05	6.31872
ENSMUSG00000024292	Cyp4f14	-2.33799	1.04394	-7.48368	3.84992e-07	3.09411e-05	6.60655
ENSMUSG00000038943	Prc1	0.671625	7.85185	7.46178	4.0188e-07	3.21014e-05	6.23105
ENSMUSG00000044258	Ctla2a	-3.31241	0.459785	-7.44647	4.14133e-07	3.28797e-05	5.98208
ENSMUSG00000031284	Pak3	-2.79505	1.93853	-7.42729	4.30042e-07	3.3937e-05	6.22498
ENSMUSG00000040618	Pck2	0.759181	7.04139	7.40329	4.5084e-07	3.52079e-05	6.2439
ENSMUSG00000021025	Nfkbia	-0.772862	8.01899	-7.4001	4.53687e-07	3.52079e-05	6.04694
ENSMUSG00000035775	Krt20	-1.60808	3.21524	-7.39951	4.54209e-07	3.52079e-05	6.52399
ENSMUSG00000028873	Cdca8	0.674895	7.79272	7.3856	4.66833e-07	3.59736e-05	6.11262
ENSMUSG00000040631	Dok4	-1.05516	3.91696	-7.35353	4.97343e-07	3.81006e-05	6.38812
ENSMUSG00000022587	Ly6e	0.683838	8.26193	7.33026	5.20773e-07	3.96635e-05	5.91338
ENSMUSG00000078612	Fyb2	5.15448	0.117321	7.32681	5.2434e-07	3.97043e-05	4.73852
ENSMUSG00000021948	Prkcd	-0.789324	5.22591	-7.31415	5.37658e-07	4.04789e-05	6.15272
ENSMUSG00000060961	Slc4a4	-0.933217	3.57604	-7.30723	5.4508e-07	4.08031e-05	6.23167
ENSMUSG00000018217	Pmp22	-2.3112	3.2905	-7.30201	5.5075e-07	4.09933e-05	6.34973
ENSMUSG00000024807	Syvn1	-2.28842	3.57806	-7.26855	5.88588e-07	4.34417e-05	6.26172
ENSMUSG00000026526	Fh1	-1.59341	6.28271	-7.2671	5.90276e-07	4.34417e-05	6.07087
ENSMUSG00000032496	Ltf	-1.4864	0.936167	-7.23578	6.28249e-07	4.5978e-05	6.25762
ENSMUSG00000015143	Actn1	-0.764929	8.25253	-7.22716	6.39126e-07	4.64137e-05	5.73991
ENSMUSG00000026365	Cfh	-5.12791	-1.62112	-7.22547	6.41289e-07	4.64137e-05	3.75054
ENSMUSG00000042506	Usp22	-0.850581	5.94672	-7.21516	6.54612e-07	4.71176e-05	5.93197
ENSMUSG00000023175	Bsg	0.591276	9.13191	7.20574	6.67035e-07	4.77495e-05	5.60148
ENSMUSG00000024247	Pkdcc	-1.86038	3.06218	-7.18523	6.94928e-07	4.94758e-05	6.07587
ENSMUSG00000051323	Pcdh19	-5.25877	1.03276	-7.17546	7.08629e-07	5.01786e-05	3.94311
ENSMUSG00000063450	Syne2	0.740964	6.2688	7.17022	7.16107e-07	5.04355e-05	5.73569
ENSMUSG00000021831	Ero1a	0.653743	7.89893	7.14733	7.49689e-07	5.19706e-05	5.59749
ENSMUSG00000036256	Igfbp7	-5.34013	-1.02573	-7.14718	7.4992e-07	5.19706e-05	3.70016
ENSMUSG00000026327	Serpinb11	-1.07226	5.69219	-7.14683	7.50442e-07	5.19706e-05	5.87467
ENSMUSG00002076161	Rn7sk	-1.18105	3.78344	-7.14462	7.53772e-07	5.19706e-05	5.90696
ENSMUSG00000051674	Dcun1d4	-0.928986	5.03983	-7.1247	7.8451e-07	5.38067e-05	5.83596
ENSMUSG00000022261	Sdc2	-2.31979	2.35061	-7.11126	8.05958e-07	5.49898e-05	5.82817
ENSMUSG00000014859	E2f4	-1.5783	4.69968	-7.10229	8.20628e-07	5.52902e-05	5.98951
ENSMUSG00000040713	Creg1	0.835053	5.37215	7.10179	8.21444e-07	5.52902e-05	5.76395
ENSMUSG00000097415	AU020206	0.688065	6.47983	7.10052	8.23555e-07	5.52902e-05	5.64384
ENSMUSG00000032940	Rbm11	0.975709	4.32931	7.09657	8.30115e-07	5.52902e-05	5.85444
ENSMUSG00000038650	Rnh1	-0.818626	6.21909	-7.09576	8.31463e-07	5.52902e-05	5.60641
ENSMUSG00000031960	Aars	0.810944	6.77448	7.0792	8.59643e-07	5.68754e-05	5.62036
ENSMUSG00000036678	Aaas	0.930952	5.70141	7.07063	8.74611e-07	5.75749e-05	5.63636
ENSMUSG00000079339	Ifit1bl1	1.36919	2.56896	7.06291	8.88322e-07	5.81851e-05	5.82143
ENSMUSG00000026483	Niban1	0.662171	6.96315	7.05847	8.96316e-07	5.84166e-05	5.45891
ENSMUSG00000053931	Cnn3	-1.1542	5.19276	-7.0508	9.10271e-07	5.90324e-05	5.84164
ENSMUSG00000050071	Bex1	4.53053	3.76721	7.03679	9.36375e-07	6.01825e-05	4.34472
ENSMUSG00000039662	Icmt	-1.61159	4.10351	-7.03636	9.37194e-07	6.01825e-05	5.87738
ENSMUSG00000033863	Klf9	-0.619221	6.98627	-7.0222	9.64396e-07	6.16273e-05	5.43776
ENSMUSG00000027800	Tm4sf1	-1.49859	5.668	-7.00255	1.00349e-06	6.38143e-05	5.60334
ENSMUSG00000029673	Auts2	-0.953929	4.69883	-6.9954	1.01812e-06	6.4432e-05	5.66003
ENSMUSG00000005054	Cstb	-0.718172	6.84964	-6.99187	1.02543e-06	6.45822e-05	5.34176
ENSMUSG00000025223	Ldb1	-2.10773	3.34607	-6.97395	1.06333e-06	6.66487e-05	5.74011
ENSMUSG00000049932	H2ax	-0.711258	6.29844	-6.96779	1.07671e-06	6.71659e-05	5.40263
ENSMUSG00000047139	Cd24a	-0.98084	5.1054	-6.95207	1.1116e-06	6.90143e-05	5.49353
ENSMUSG00000037824	Tspan14	-1.66899	4.59015	-6.90944	1.21226e-06	7.49082e-05	5.5751
ENSMUSG00000022358	Fbxo32	-0.862044	3.52365	-6.87594	1.29792e-06	7.98253e-05	5.35917
ENSMUSG00000000385	Tmprss2	-1.12193	7.50889	-6.87209	1.30818e-06	8.008e-05	5.01488
ENSMUSG00000054161	Fam83e	0.744359	6.21756	6.85827	1.34562e-06	8.19887e-05	5.04713
ENSMUSG00000023088	Abcc1	-0.883622	5.643	-6.85073	1.3665e-06	8.2876e-05	5.22235
ENSMUSG00000020592	Sdc1	-0.543472	7.38212	-6.83993	1.39704e-06	8.43376e-05	4.96639
ENSMUSG00000024056	Ndc80	0.633666	6.29305	6.82669	1.43539e-06	8.6018e-05	5.09862
ENSMUSG00000031626	Sorbs2	-1.97723	4.02677	-6.8258	1.43801e-06	8.6018e-05	5.45184
ENSMUSG00000006398	Cdc20	0.582337	7.47843	6.80542	1.49932e-06	8.92775e-05	4.91577
ENSMUSG00000053279	Aldh1a1	-1.30055	5.23388	-6.80109	1.51271e-06	8.93799e-05	5.35471
ENSMUSG00000025066	Sfr1	-0.523204	8.77693	-6.80045	1.51468e-06	8.93799e-05	4.79399
ENSMUSG00000047143	Dmrta2	-4.50166	2.16172	-6.78809	1.55359e-06	9.12644e-05	4.67845
ENSMUSG00000037270	Bltp1	0.86674	5.60711	6.78377	1.56741e-06	9.16658e-05	5.06347
ENSMUSG00000039163	Cmc1	-1.38606	4.86194	-6.77418	1.59859e-06	9.30736e-05	5.18448
ENSMUSG00000029154	Cwh43	-0.713573	6.11479	-6.77061	1.61036e-06	9.33437e-05	5.00583
ENSMUSG00000000078	Klf6	-0.480605	8.4571	-6.76192	1.6394e-06	9.4549e-05	4.72652
ENSMUSG00000020581	Agr2	1.25803	4.00631	6.75996	1.64601e-06	9.4549e-05	5.27587
ENSMUSG00000028149	Rap1gds1	-0.837154	5.38872	-6.75796	1.6528e-06	9.4549e-05	5.08742
ENSMUSG00000121248	NA	3.20825	1.65309	6.75149	1.67493e-06	9.52582e-05	4.87347
ENSMUSG00000052837	Junb	-0.690197	6.92949	-6.74707	1.69025e-06	9.52582e-05	4.80472
ENSMUSG00000015134	Aldh1a3	-2.0511	2.63456	-6.74626	1.69306e-06	9.52582e-05	5.30866
ENSMUSG00000021215	Net1	-1.6449	5.51039	-6.74591	1.69429e-06	9.52582e-05	5.15597
ENSMUSG00000056493	Foxk1	-1.40316	4.34448	-6.70727	1.83469e-06	0.000102712	5.15085
ENSMUSG00000023015	Racgap1	0.697128	6.85003	6.70119	1.85786e-06	0.000103566	4.79922
ENSMUSG00000024727	Trpm6	-1.72022	3.0302	-6.69694	1.87426e-06	0.000104037	5.20825
ENSMUSG00000038393	Txnip	-1.24613	5.54686	-6.68751	1.91111e-06	0.000105635	4.90072
ENSMUSG00000011257	Pabpc4	-0.748083	9.37969	-6.67848	1.94712e-06	0.000106762	4.54538
ENSMUSG00000090035	Galnt4	0.859419	5.14835	6.67831	1.9478e-06	0.000106762	4.89044
ENSMUSG00000000402	Egfl6	1.057	3.694	6.65916	2.02649e-06	0.000110613	5.05924
ENSMUSG00000052062	Pard3b	-1.04292	3.69977	-6.64917	2.06885e-06	0.000112456	5.03823
ENSMUSG00000021676	Iqgap2	0.472194	8.24032	6.64154	2.10181e-06	0.000113776	4.47622
ENSMUSG00000044408	Sptssa	-1.11291	5.57395	-6.63002	2.15258e-06	0.000116044	4.88487
ENSMUSG00000027173	Depdc7	-1.20375	3.5879	-6.62167	2.19021e-06	0.000117589	4.98058
ENSMUSG00000067916	Zfp991	-2.35885	2.01653	-6.61463	2.22245e-06	0.000118833	4.95246
ENSMUSG00000040774	Cept1	-1.01153	5.30212	-6.60574	2.26385e-06	0.000120027	4.79428
ENSMUSG00000037573	Tob1	-1.13699	4.49202	-6.60475	2.2685e-06	0.000120027	4.68016
ENSMUSG00000043336	Filip1l	-0.713779	5.73038	-6.60395	2.27227e-06	0.000120027	4.65373
ENSMUSG00000029338	Antxr2	-0.977439	5.11939	-6.60089	2.28673e-06	0.000120306	4.83955
ENSMUSG00000027737	Slc7a11	-0.711329	6.47114	-6.59795	2.30076e-06	0.00012056	4.6585
ENSMUSG00000019997	Ccn2	-2.62255	5.87058	-6.5943	2.3183e-06	0.000120733	4.91043
ENSMUSG00000020256	Aldh1l2	1.04815	5.3268	6.59342	2.3225e-06	0.000120733	4.91062
ENSMUSG00000068749	Psma5	-1.13465	5.81275	-6.58429	2.36701e-06	0.000122561	4.73567
ENSMUSG00000037060	Cavin3	-0.969021	4.88402	-6.57584	2.40899e-06	0.000124243	4.79601
ENSMUSG00000071647	Eml3	-0.786946	5.21984	-6.57302	2.42318e-06	0.000124485	4.69965
ENSMUSG00000022428	Cby1	1.43112	3.93827	6.55638	2.50859e-06	0.000128369	4.87949
ENSMUSG00000058022	Adtrp	3.36163	2.02762	6.54657	2.56044e-06	0.000130389	4.29066
ENSMUSG00000019699	Akt3	-4.73452	-0.292178	-6.54516	2.56797e-06	0.000130389	2.99661
ENSMUSG00000021556	Golm1	0.491528	7.60732	6.54225	2.58358e-06	0.000130675	4.32408
ENSMUSG00000043289	Mei4	4.55086	0.192273	6.53719	2.61101e-06	0.000131555	2.9239
ENSMUSG00000005378	Bud23	-1.44124	5.07943	-6.52991	2.65095e-06	0.000133055	4.70836
ENSMUSG00000002900	Lamb1	-1.06727	2.98057	-6.51795	2.71799e-06	0.0001359	4.77147
ENSMUSG00000028337	Coro2a	-0.757078	7.10661	-6.49869	2.82958e-06	0.000140624	4.25279
ENSMUSG00000002997	Prkar2b	1.44374	2.46532	6.49795	2.83396e-06	0.000140624	4.80327
ENSMUSG00000020263	Appl2	0.799608	5.87337	6.48236	2.92791e-06	0.000144738	4.40889
ENSMUSG00000110631	NA	1.33617	2.96978	6.46109	3.06133e-06	0.000150765	4.72096
ENSMUSG00000020023	Tmcc3	-0.857109	5.35437	-6.45893	3.07519e-06	0.00015088	4.35302
ENSMUSG00000102802	NA	-1.43529	3.65962	-6.45553	3.09721e-06	0.000151393	4.71572
ENSMUSG00000027160	Ccdc34	-0.834031	8.43232	-6.44304	3.1794e-06	0.000154833	4.05772
ENSMUSG00000028729	Ebna1bp2	-0.650065	6.83927	-6.44075	3.1947e-06	0.000155002	4.31429
ENSMUSG00000026167	Wnt10a	-4.33495	-0.777396	-6.42925	3.27282e-06	0.000158206	2.76711
ENSMUSG00000028010	Gar1	-1.15104	6.28587	-6.42406	3.30869e-06	0.000159352	4.44965
ENSMUSG00000045441	Gprin3	-4.24199	-0.496909	-6.41644	3.36206e-06	0.00016133	2.63366
ENSMUSG00000047613	A430005L14Rik	-1.28331	5.20445	-6.40989	3.40868e-06	0.00016297	4.49184
ENSMUSG00000034243	Golgb1	0.586584	7.30982	6.40532	3.44158e-06	0.000163944	4.03977
ENSMUSG00000043091	Tuba1c	0.780082	9.06701	6.40146	3.46967e-06	0.000164415	3.93643
ENSMUSG00000020875	Hoxb9	0.704622	7.39024	6.40051	3.47656e-06	0.000164415	4.04627
ENSMUSG00000021306	Gpr137b	-1.26308	3.32232	-6.38968	3.55674e-06	0.000167602	4.56723
ENSMUSG00000049775	Tmsb4x	-0.684741	8.54288	-6.38447	3.59594e-06	0.000168448	3.90202
ENSMUSG00000120356	NA	-3.81652	1.24667	-6.38388	3.60042e-06	0.000168448	3.4246
ENSMUSG00000036565	Ttyh3	-1.35745	3.15132	-6.38137	3.61949e-06	0.000168738	4.57832
ENSMUSG00000016427	Ndufa1	-0.881461	6.17206	-6.36582	3.7401e-06	0.000173725	4.16649
ENSMUSG00000023073	Slc10a2	1.93234	2.00717	6.36419	3.75299e-06	0.000173725	4.54955
ENSMUSG00000026436	Elk4	-1.19742	5.61335	-6.36029	3.78398e-06	0.000174543	4.27072
ENSMUSG00000022283	Pabpc1	-0.561127	11.8574	-6.35685	3.81152e-06	0.000175196	3.68616
ENSMUSG00000037820	Tgm2	0.816477	4.94723	6.35116	3.85755e-06	0.000176692	4.12551
ENSMUSG00000041431	Ccnb1	0.608965	6.71089	6.33939	3.95461e-06	0.000180507	4.03002
ENSMUSG00000024270	Slc39a6	-1.46406	3.76956	-6.3361	3.98218e-06	0.000181134	4.48215
ENSMUSG00000066036	Ubr4	0.644438	7.12995	6.33298	4.00846e-06	0.000181699	3.9183
ENSMUSG00000035105	Egln3	-0.532222	7.89103	-6.31688	4.14729e-06	0.000187343	3.80087
ENSMUSG00000021477	Ctsl	-0.991936	5.95945	-6.31349	4.17708e-06	0.00018804	4.1212
ENSMUSG00000058260	Serpina9	-4.3325	-1.78717	-6.30301	4.27078e-06	0.0001916	2.60689
ENSMUSG00000025887	Casp12	-1.71826	1.66382	-6.29691	4.32627e-06	0.000193065	4.41265
ENSMUSG00000029761	Cald1	-0.933453	3.14321	-6.29593	4.33524e-06	0.000193065	4.26878
ENSMUSG00000026535	Ifi202b	-1.03744	3.31396	-6.29291	4.36309e-06	0.000193065	4.3311
ENSMUSG00000052656	Rnf103	-0.880996	4.63887	-6.29285	4.36357e-06	0.000193065	4.14288
ENSMUSG00000061436	Hipk2	-1.24552	3.81479	-6.29098	4.38096e-06	0.000193065	4.30133
ENSMUSG00000028367	Txn1	-0.82406	10.3595	-6.2898	4.39186e-06	0.000193065	3.59467
ENSMUSG00000038301	Snx10	-1.44115	4.44132	-6.27666	4.51585e-06	0.000197852	4.302
ENSMUSG00000075376	Rc3h2	0.553243	6.55728	6.26424	4.63637e-06	0.000202455	3.81581
ENSMUSG00000062762	Ei24	0.703271	6.00746	6.24853	4.7936e-06	0.000208625	3.83049
ENSMUSG00000074480	Mex3a	-1.90877	3.33805	-6.24385	4.84153e-06	0.000209802	4.30686
ENSMUSG00000025921	Rdh10	-0.570759	6.37802	-6.24276	4.85267e-06	0.000209802	3.79488
ENSMUSG00000003662	Ciao1	-0.98697	4.36934	-6.23622	4.92058e-06	0.000212038	4.15184
ENSMUSG00000035498	Cdcp1	-0.905467	5.6245	-6.21805	5.11441e-06	0.000219668	3.86986
ENSMUSG00000022221	Ripk3	0.644989	6.23036	6.20649	5.24175e-06	0.000224402	3.7851
ENSMUSG00000020914	Top2a	0.650602	9.9989	6.19294	5.39523e-06	0.000229741	3.44353
ENSMUSG00000032525	Nktr	0.597223	7.21355	6.18959	5.43393e-06	0.000229741	3.62428
ENSMUSG00000021211	Akr1c12	-4.95842	1.91572	-6.18953	5.43467e-06	0.000229741	3.44672
ENSMUSG00000031608	Galnt7	0.689609	6.57557	6.18936	5.43663e-06	0.000229741	3.6244
ENSMUSG00000030703	Gdpd3	1.98863	2.86196	6.18315	5.50907e-06	0.000232054	4.17194
ENSMUSG00000030342	Cd9	-0.800611	7.09284	-6.16614	5.71258e-06	0.000239855	3.58782
ENSMUSG00000036805	Noxa1	0.952572	4.55636	6.15824	5.80974e-06	0.000242905	3.8615
ENSMUSG00000022747	St3gal6	-0.96202	4.87445	-6.15723	5.8223e-06	0.000242905	3.95712
ENSMUSG00000027957	Slc35a3	-0.854695	5.18173	-6.15556	5.84308e-06	0.000242998	3.87328
ENSMUSG00000024695	Zfp91	-0.527572	7.24832	-6.148	5.9381e-06	0.000246168	3.53937
ENSMUSG00000022364	Tbc1d31	1.3603	3.75321	6.13978	6.04341e-06	0.000249743	4.08174
ENSMUSG00000050335	Lgals3	0.490202	9.30147	6.11986	6.30644e-06	0.000259794	3.24631
ENSMUSG00000020056	Washc3	-1.76241	4.45316	-6.10734	6.47769e-06	0.000266012	3.94514
ENSMUSG00000048701	Ccdc6	-0.685738	5.82555	-6.0954	6.64551e-06	0.000272051	3.62748
ENSMUSG00000040026	Saa3	-2.03355	0.840089	-6.09053	6.7152e-06	0.000274047	3.98611
ENSMUSG00000053559	Smagp	0.547905	7.3139	6.08427	6.80591e-06	0.000276886	3.36978
ENSMUSG00000038462	Uqcrfs1	-0.722133	7.22055	-6.08052	6.86095e-06	0.000277481	3.42152
ENSMUSG00000035781	R3hdm4	0.535116	6.6711	6.08039	6.86288e-06	0.000277481	3.35749
ENSMUSG00000041498	Kif14	0.683793	5.82807	6.0685	7.04018e-06	0.000283773	3.55176
ENSMUSG00000039202	Abhd2	-0.984602	5.55158	-6.05744	7.2093e-06	0.000289699	3.57808
ENSMUSG00000044026	Slc35g1	-0.969641	5.33083	-6.04904	7.34056e-06	0.000293716	3.62481
ENSMUSG00000020159	Gabrp	-1.03499	7.67108	-6.04812	7.35511e-06	0.000293716	3.18863
ENSMUSG00000040253	Gbp7	0.947851	3.88901	6.04677	7.37652e-06	0.000293716	3.7198
ENSMUSG00000021589	Rhobtb3	-2.54745	2.50602	-6.04399	7.42073e-06	0.00029458	3.64197
ENSMUSG00000025475	Adgra1	-3.92733	-1.50205	-6.0389	7.50236e-06	0.000296921	2.5477
ENSMUSG00000035164	Zc3h12c	1.59912	3.19411	6.03645	7.5419e-06	0.000297587	3.88279
ENSMUSG00000002365	Snx9	-1.66789	3.24909	-6.03434	7.57627e-06	0.000298045	3.8794
ENSMUSG00000039405	Prss23	-1.52943	2.72353	-6.02082	7.79983e-06	0.000305922	3.83923
ENSMUSG00000032827	Ppp1r9a	4.89097	1.30223	6.01479	7.90181e-06	0.000308601	2.45733
ENSMUSG00000032035	Ets1	-1.52839	2.95913	-6.014	7.91526e-06	0.000308601	3.83498
ENSMUSG00000049922	Slc35c1	-0.738279	6.46672	-6.00504	8.06938e-06	0.000313397	3.33764
ENSMUSG00000052534	Pbx1	-0.605832	7.08054	-6.00331	8.09961e-06	0.000313397	3.18957
ENSMUSG00000031963	Bmper	-2.91809	1.17167	-6.00271	8.11003e-06	0.000313397	3.22945
ENSMUSG00000023367	Tmem176a	-0.667972	5.87627	-6.00071	8.14498e-06	0.000313821	3.30081
ENSMUSG00000038145	Snrk	-0.791198	4.47945	-5.99088	8.31946e-06	0.000318657	3.45316
ENSMUSG00000068874	Selenbp1	0.693979	5.35234	5.98625	8.40299e-06	0.000318657	3.23413
ENSMUSG00000022994	Adcy6	-1.11569	4.51006	-5.98608	8.40609e-06	0.000318657	3.6266
ENSMUSG00000040447	Spns2	-0.862799	5.03848	-5.98483	8.4287e-06	0.000318657	3.51516
ENSMUSG00000001366	Fbxo9	0.677389	5.60989	5.98425	8.43915e-06	0.000318657	3.34928
ENSMUSG00000024940	Ltbp3	-0.800505	4.80462	-5.98385	8.44651e-06	0.000318657	3.41361
ENSMUSG00000005779	Psmb4	0.591788	8.38144	5.98295	8.46294e-06	0.000318657	3.08299
ENSMUSG00000062647	Rpl7a	-0.815786	8.89229	-5.98283	8.4651e-06	0.000318657	3.08369
ENSMUSG00000060166	Zdhhc8	-2.63589	3.16612	-5.98059	8.50617e-06	0.000319286	3.71184
ENSMUSG00000028073	Pear1	-2.08317	0.986683	-5.97676	8.57678e-06	0.00032056	3.7431
ENSMUSG00000029372	Ppbp	-2.55156	1.15022	-5.97595	8.59169e-06	0.00032056	3.49734
ENSMUSG00000055053	Nfic	-0.560647	6.89387	-5.97477	8.61352e-06	0.00032056	3.19197
ENSMUSG00000040600	Eps8l3	-0.518211	6.62589	-5.95412	9.00629e-06	0.000334228	3.06298
ENSMUSG00000024795	Kif20b	0.475705	8.29078	5.93833	9.31909e-06	0.000344859	2.99391
ENSMUSG00000020536	Llgl1	-1.41599	4.64451	-5.92267	9.64005e-06	0.0003552	3.54127
ENSMUSG00000063358	Mapk1	-0.692863	6.47966	-5.92207	9.65275e-06	0.0003552	3.15956
ENSMUSG00000026615	Eprs	0.426917	9.24401	5.92057	9.68412e-06	0.000355356	2.91564
ENSMUSG00000074653	Lrrc31	2.53086	1.14353	5.91693	9.76067e-06	0.000356313	3.2602
ENSMUSG00000029380	Cxcl1	-1.37054	2.806	-5.91674	9.7646e-06	0.000356313	3.61111
ENSMUSG00000029260	Ugt2b34	-3.28395	0.561872	-5.90049	1.01145e-05	0.000368054	3.2023
ENSMUSG00000009905	Kdsr	-0.826455	4.8935	-5.89694	1.01926e-05	0.000368741	3.30045
ENSMUSG00000026111	Unc50	-1.22357	4.86305	-5.89658	1.02006e-05	0.000368741	3.40209
ENSMUSG00000032470	Mras	-0.720451	6.14019	-5.89564	1.02213e-05	0.000368741	3.18627
ENSMUSG00000005125	Ndrg1	-0.622694	7.44422	-5.89453	1.02459e-05	0.000368741	2.94046
ENSMUSG00000032783	Troap	1.11997	4.206	5.88176	1.05337e-05	0.000377805	3.44225
ENSMUSG00000025665	Rps6ka6	-2.62692	2.41151	-5.88081	1.05555e-05	0.000377805	3.20929
ENSMUSG00000042306	S100a14	-0.467009	8.95479	-5.87933	1.05893e-05	0.000377984	2.79236
ENSMUSG00000066324	Bpnt2	-0.461646	7.9234	-5.87746	1.06325e-05	0.000378494	2.87918
ENSMUSG00000032246	Calml4	-0.539075	5.35012	-5.87091	1.07845e-05	0.000382864	3.01249
ENSMUSG00000027787	Nmd3	-0.843427	5.40592	-5.86605	1.08991e-05	0.000385887	3.27574
ENSMUSG00000075229	Mix23	-1.09772	5.55568	-5.86168	1.10028e-05	0.000388508	3.27271
ENSMUSG00000022330	Osr2	0.826179	4.18927	5.86033	1.10353e-05	0.000388608	3.25079
ENSMUSG00000096917	2500002B13Rik	1.66449	3.81532	5.85243	1.12263e-05	0.000394274	3.4852
ENSMUSG00000051355	Commd1	-1.26924	4.81355	-5.83947	1.1547e-05	0.000404453	3.33924
ENSMUSG00000071528	Atp5md	-0.604243	7.19398	-5.83633	1.1626e-05	0.000406135	2.91567
ENSMUSG00000025228	Actr1a	-0.545279	5.95454	-5.83358	1.16959e-05	0.00040749	2.95585
ENSMUSG00000106874	NA	-1.3267	3.05451	-5.83013	1.17839e-05	0.000409021	3.38182
ENSMUSG00000024997	Prdx3	-1.07586	5.61201	-5.82941	1.18023e-05	0.000409021	3.18344
ENSMUSG00000115681	NA	-4.47159	-0.370657	-5.82583	1.18947e-05	0.000411136	1.99396
ENSMUSG00000068739	Sars	0.566377	8.78342	5.82271	1.19756e-05	0.000412845	2.71623
ENSMUSG00000061665	Cd2ap	-0.449713	8.63415	-5.82116	1.20162e-05	0.000412967	2.69103
ENSMUSG00000015714	Cers2	-0.81398	6.42036	-5.82016	1.20422e-05	0.000412967	2.95297
ENSMUSG00000039347	Atp6v0e2	1.13656	3.63693	5.81875	1.20793e-05	0.000413156	3.31119
ENSMUSG00000004415	Col26a1	4.40374	0.0991377	5.81415	1.22008e-05	0.000416226	1.96317
ENSMUSG00000031156	Slc35a2	-1.14644	3.86247	-5.8039	1.24763e-05	0.000424519	3.34796
ENSMUSG00000039774	Galnt12	0.691387	5.34155	5.8025	1.25145e-05	0.000424716	2.9976
ENSMUSG00000027510	Rbm38	-2.11238	3.453	-5.80015	1.25787e-05	0.000425791	3.39846
ENSMUSG00000064373	Selenop	-1.52083	1.7616	-5.79102	1.28316e-05	0.000433232	3.36121
ENSMUSG00000036585	Fgf1	1.1544	3.21413	5.7883	1.29077e-05	0.000434682	3.29322
ENSMUSG00000010755	Cars	0.598012	6.7284	5.78404	1.30283e-05	0.000437618	2.86318
ENSMUSG00000063415	Cyp26b1	1.30615	3.89857	5.78007	1.31415e-05	0.000440292	3.2885
ENSMUSG00000024501	Dpysl3	-1.39395	4.17113	-5.77643	1.32465e-05	0.000442676	3.34168
ENSMUSG00000030536	Iqgap1	0.432762	9.1686	5.77374	1.33243e-05	0.000444143	2.54617
ENSMUSG00000025473	Adam8	-1.67857	2.03792	-5.77134	1.33944e-05	0.000445292	3.32991
ENSMUSG00000026456	Cyb5r1	1.02807	5.48208	5.7696	1.34454e-05	0.000445292	3.05173
ENSMUSG00000026755	Arpc5l	0.688055	6.91727	5.76907	1.34607e-05	0.000445292	2.76757
ENSMUSG00000030545	Pex11a	0.865487	4.33112	5.76549	1.35665e-05	0.000447659	3.10834
ENSMUSG00000070044	Fam149a	-1.64908	3.06183	-5.76339	1.36288e-05	0.000448586	3.30999
ENSMUSG00000021733	Slc4a7	-0.51926	6.99765	-5.75838	1.37786e-05	0.000452381	2.68969
ENSMUSG00000034723	Tmx4	1.83572	2.60445	5.74846	1.40805e-05	0.000461135	3.27737
ENSMUSG00000020674	Pxdn	-3.75716	-0.613704	-5.74671	1.41347e-05	0.000461756	2.11145
ENSMUSG00000059149	Mfsd4a	-1.44797	2.83289	-5.73988	1.43471e-05	0.000467529	3.16205
ENSMUSG00000021978	Extl3	-0.889538	4.20759	-5.73466	1.45116e-05	0.000471718	3.0755
ENSMUSG00000006498	Ptbp1	-0.536325	6.57653	-5.72888	1.46965e-05	0.000476544	2.69636
ENSMUSG00000093930	Hmgcs1	0.47913	9.17993	5.71455	1.51646e-05	0.000490508	2.37892
ENSMUSG00000025261	Huwe1	0.482162	8.09213	5.69423	1.58547e-05	0.000511568	2.45536
ENSMUSG00000032014	Oaf	-2.09723	1.19496	-5.69262	1.59106e-05	0.00051211	3.06318
ENSMUSG00000040225	Prrc2c	0.474096	9.37293	5.69129	1.59571e-05	0.000512347	2.36147
ENSMUSG00000096914	Galntl6	3.06867	0.980356	5.68755	1.60887e-05	0.000515309	2.74046
ENSMUSG00000005148	Klf5	-0.422387	9.20994	-5.6811	1.63178e-05	0.000521372	2.34179
ENSMUSG00000061666	Gdpd1	0.569785	6.04979	5.67253	1.66271e-05	0.000529965	2.57748
ENSMUSG00000021583	Erap1	-1.06337	4.13752	-5.66584	1.68732e-05	0.000536502	2.95759
ENSMUSG00000031778	Cx3cl1	-0.763273	4.42672	-5.66374	1.69512e-05	0.000537679	2.78519
ENSMUSG00000055976	Cldn23	-1.4526	1.62494	-5.64899	1.75093e-05	0.000554038	3.07673
ENSMUSG00000004317	Clcn5	-0.694013	4.75714	-5.64282	1.7748e-05	0.000560239	2.76136
ENSMUSG00000027984	Hadh	-0.485235	6.54988	-5.63005	1.82532e-05	0.000574261	2.44772
ENSMUSG00000037033	Clca3b	-1.03926	3.84518	-5.62862	1.83107e-05	0.000574261	2.71001
ENSMUSG00000067148	Polr1c	0.660486	6.5381	5.6283	1.83238e-05	0.000574261	2.49099
ENSMUSG00000031662	Snx20	-1.07544	2.61268	-5.62358	1.8515e-05	0.000578871	2.89479
ENSMUSG00000015932	Dstn	0.452333	9.41515	5.62068	1.86335e-05	0.000581188	2.16231
ENSMUSG00000026149	Tm4sf20	-1.13721	3.13635	-5.61615	1.88198e-05	0.000585604	2.92866
ENSMUSG00000037025	Foxa2	-4.13291	1.35414	-5.61292	1.89542e-05	0.000588388	1.74252
ENSMUSG00000028194	Ddah1	0.821957	6.40344	5.61071	1.90466e-05	0.000589861	2.56342
ENSMUSG00000002881	Nab1	-0.517324	6.84463	-5.60844	1.91422e-05	0.000591422	2.37301
ENSMUSG00000023048	Prr13	0.589289	7.65968	5.60513	1.92819e-05	0.000594336	2.25525
ENSMUSG00000021144	Mta1	-0.804567	6.31218	-5.60007	1.94981e-05	0.000599588	2.49798
ENSMUSG00000036813	Entpd8	0.710862	4.25705	5.59478	1.97265e-05	0.000605194	2.60195
ENSMUSG00000029017	Pmpcb	-1.91943	5.23617	-5.58809	2.00197e-05	0.000612752	2.84381
ENSMUSG00000050359	Sprr1a	-1.32055	2.71447	-5.58184	2.0297e-05	0.000619706	2.91513
ENSMUSG00000053617	Sh3pxd2a	0.699942	4.76634	5.58085	2.03415e-05	0.000619706	2.59084
ENSMUSG00000050148	Ubqln2	-1.01801	4.99277	-5.5688	2.08893e-05	0.000634918	2.56865
ENSMUSG00000026473	Glul	-0.712241	4.77963	-5.54164	2.21796e-05	0.000671456	2.51018
ENSMUSG00000032908	Sgpp2	-0.856424	4.51191	-5.54135	2.21939e-05	0.000671456	2.63119
ENSMUSG00000068329	Htra2	-1.26713	4.53934	-5.53035	2.274e-05	0.000686393	2.72535
ENSMUSG00000028671	Gale	0.88522	6.61253	5.51608	2.34684e-05	0.000706751	2.19526
ENSMUSG00000035891	Cerk	0.626203	5.2153	5.51155	2.37049e-05	0.000712234	2.3103
ENSMUSG00000031931	Ankrd49	-0.651066	5.8236	-5.5097	2.3802e-05	0.000712259	2.33715
ENSMUSG00000027799	Nbea	0.617209	6.70227	5.50947	2.38145e-05	0.000712259	2.14713
ENSMUSG00000032076	Cadm1	-0.643726	6.05186	-5.50588	2.40043e-05	0.000715733	2.23627
ENSMUSG00000117476	NA	-1.55	5.61839	-5.50521	2.40399e-05	0.000715733	2.46145
ENSMUSG00000019971	Cep290	0.485312	6.57265	5.49402	2.46427e-05	0.000730386	2.16489
ENSMUSG00000044894	Uqcrq	0.435952	9.21855	5.494	2.46436e-05	0.000730386	1.94049
ENSMUSG00000035469	Rcbtb1	-1.03708	4.67972	-5.48649	2.50571e-05	0.000739269	2.484
ENSMUSG00000024472	Dcp2	0.593567	5.75934	5.48487	2.51472e-05	0.000739269	2.28268
ENSMUSG00000024998	Plce1	1.08643	2.34725	5.48464	2.51601e-05	0.000739269	2.6698
ENSMUSG00000002984	Tomm40	-0.919325	6.76991	-5.48448	2.5169e-05	0.000739269	2.22826
ENSMUSG00000030655	Smg1	0.597235	6.42472	5.4818	2.53185e-05	0.000741998	2.16384
ENSMUSG00000024493	Lars	0.594116	8.10379	5.47894	2.54794e-05	0.000745044	2.04118
ENSMUSG00000021756	Il6st	-0.790564	4.53903	-5.46452	2.6307e-05	0.000767533	2.42585
ENSMUSG00000020422	Tns3	-0.926964	5.03708	-5.46245	2.6428e-05	0.000769349	2.31553
ENSMUSG00000014294	Ndufa2	0.506179	7.9893	5.45863	2.66529e-05	0.000774175	1.9311
ENSMUSG00000038236	Hoxa7	-0.604042	5.70909	-5.44623	2.73959e-05	0.000793995	2.15803
ENSMUSG00000029776	Hibadh	-0.787037	5.57377	-5.44219	2.76428e-05	0.000798412	2.22059
ENSMUSG00000024213	Nudt3	-0.611954	6.56944	-5.44023	2.77637e-05	0.000798412	2.05442
ENSMUSG00000001739	Cldn15	-1.63492	1.3849	-5.43921	2.78262e-05	0.000798412	2.6356
ENSMUSG00000042406	Atf4	0.465277	9.1781	5.43914	2.78306e-05	0.000798412	1.85998
ENSMUSG00000022043	Trim35	-0.734022	5.8807	-5.43878	2.7853e-05	0.000798412	2.21503
ENSMUSG00000030671	Pde3b	-4.22764	0.442642	-5.4342	2.81378e-05	0.000804816	1.45036
ENSMUSG00000056268	Dennd1b	0.618774	5.57236	5.4329	2.82191e-05	0.000805381	2.16447
ENSMUSG00000024665	Fads2	-0.541792	6.89943	-5.41968	2.90596e-05	0.000827568	1.95335
ENSMUSG00000031257	Nox1	-3.09716	0.227447	-5.4106	2.96522e-05	0.00084261	2.27859
ENSMUSG00000031886	Ces2e	-0.878951	2.4755	-5.40396	3.00928e-05	0.00085328	2.28051
ENSMUSG00000022377	Asap1	-0.552993	5.64229	-5.40071	3.03111e-05	0.000857094	2.04292
ENSMUSG00000042272	Sestd1	-0.574128	5.61278	-5.40002	3.03581e-05	0.000857094	2.04548
ENSMUSG00000024742	Fen1	-0.726755	6.00804	-5.38906	3.11071e-05	0.000876351	2.10932
ENSMUSG00000034584	Exph5	0.821102	3.48278	5.38718	3.12372e-05	0.000878128	2.28058
ENSMUSG00000030866	Ern2	0.919265	3.54386	5.38307	3.15243e-05	0.000884299	2.27735
ENSMUSG00000027962	Vcam1	-3.91953	-0.53328	-5.36494	3.28235e-05	0.000917072	1.78529
ENSMUSG00000053898	Ech1	0.636937	5.90401	5.36481	3.28326e-05	0.000917072	1.87647
ENSMUSG00000020823	Sec14l1	0.809659	5.31952	5.35729	3.33878e-05	0.000930595	2.0937
ENSMUSG00000027562	Car2	-0.810043	7.72427	-5.35334	3.36827e-05	0.000936822	1.72939
ENSMUSG00000074476	Spc24	0.65454	6.29642	5.3507	3.38813e-05	0.000940351	1.96337
ENSMUSG00000030199	Etv6	-0.600716	5.56052	-5.34969	3.39577e-05	0.000940477	2.0101
ENSMUSG00000034573	Ptpn13	-0.674505	4.42819	-5.34655	3.41966e-05	0.000945095	2.1053
ENSMUSG00000024073	Birc6	0.616839	7.26033	5.33823	3.48369e-05	0.000960766	1.71098
ENSMUSG00000075254	Heg1	-1.09958	2.19186	-5.33229	3.53015e-05	0.000971534	2.34144
ENSMUSG00000039835	Nhsl1	-0.728396	5.25479	-5.33092	3.54091e-05	0.000972452	2.05944
ENSMUSG00000028896	Rcc1	-0.94318	6.51475	-5.3253	3.58561e-05	0.000982666	1.99746
ENSMUSG00000021822	Plau	-1.56268	2.76423	-5.32385	3.59724e-05	0.000983795	2.39151
ENSMUSG00000067006	Serpinb5	-0.941463	4.59074	-5.32256	3.60759e-05	0.000984572	2.10291
ENSMUSG00000020538	Srebf1	-1.16485	4.22196	-5.32083	3.62155e-05	0.000986328	2.25625
ENSMUSG00000023505	Cdca3	0.513809	6.49877	5.31889	3.63728e-05	0.000988555	1.79944
ENSMUSG00000036902	Neto2	-0.711367	5.48496	-5.3088	3.72014e-05	0.00100898	2.05928
ENSMUSG00000043940	Wdfy3	0.798105	4.88763	5.30674	3.7373e-05	0.00101154	1.99462
ENSMUSG00000017146	Brca1	0.785071	4.501	5.30488	3.75285e-05	0.00101366	2.16864
ENSMUSG00000026879	Gsn	0.700307	5.6252	5.30315	3.76743e-05	0.0010155	1.84404
ENSMUSG00000028378	Ptgr1	1.09896	3.71045	5.29888	3.80349e-05	0.00102311	2.17676
ENSMUSG00000031785	Adgrg1	-0.943848	3.73581	-5.29728	3.81719e-05	0.0010247	2.13458
ENSMUSG00000005233	Spc25	0.567421	6.31319	5.29193	3.86303e-05	0.00103488	1.72469
ENSMUSG00000055850	Rnf181	-0.66077	5.94075	-5.28979	3.88159e-05	0.00103773	1.79545
ENSMUSG00000020140	Lgr5	-0.909621	5.05092	-5.28401	3.93207e-05	0.00104909	2.04037
ENSMUSG00000003345	Csnk1g2	-0.543746	6.79286	-5.27989	3.96847e-05	0.00105665	1.66271
ENSMUSG00000045934	Mtmr11	-1.388	2.44369	-5.27611	4.00211e-05	0.00106344	2.2573
ENSMUSG00000033581	Igf2bp2	-0.933005	4.52543	-5.27467	4.01505e-05	0.00106472	2.03687
ENSMUSG00000033917	Gde1	-0.69721	4.76601	-5.26182	4.13215e-05	0.00109356	1.81021
ENSMUSG00000044783	A730008H23Rik	0.576405	5.58167	5.2598	4.15086e-05	0.00109629	1.82684
ENSMUSG00000032357	Tinag	-3.93702	-1.1221	-5.25809	4.16679e-05	0.00109829	1.13057
ENSMUSG00000072949	Acot1	-4.17041	1.02417	-5.25391	4.206e-05	0.0011064	1.40874
ENSMUSG00000053684	Kics2	-2.86846	1.47315	-5.2457	4.28398e-05	0.00112465	1.80115
ENSMUSG00000048078	Tenm4	-3.35251	1.70239	-5.24438	4.29667e-05	0.00112573	1.59949
ENSMUSG00000037408	Cnnm4	-0.751638	4.43099	-5.23992	4.33984e-05	0.00113477	1.85823
ENSMUSG00000046259	Sprr2h	-3.39021	-0.995788	-5.23111	4.42639e-05	0.00115486	1.14629
ENSMUSG00000055407	Map6	0.674173	4.92287	5.23031	4.43433e-05	0.00115486	1.89451
ENSMUSG00000032570	Atp2c1	-0.570915	6.36411	-5.22751	4.46219e-05	0.00115981	1.68067
ENSMUSG00000024924	Vldlr	0.877018	5.54614	5.20585	4.68431e-05	0.00121514	1.79947
ENSMUSG00000009291	Pttg1ip	-0.5427	6.25023	-5.20375	4.70644e-05	0.00121847	1.50073
ENSMUSG00000019966	Kitl	-0.525934	6.89026	-5.20098	4.73579e-05	0.00122365	1.466
ENSMUSG00000005610	Eif4g2	0.416736	9.92331	5.19881	4.75884e-05	0.00122718	1.24432
ENSMUSG00000034024	Cct2	-0.407918	8.85463	-5.19517	4.79795e-05	0.00123484	1.30275
ENSMUSG00000120214	NA	1.26409	2.67411	5.19418	4.80862e-05	0.00123516	2.10395
ENSMUSG00000022360	Atad2	0.452362	7.25735	5.18971	4.85706e-05	0.00124413	1.44297
ENSMUSG00000022696	Sidt1	1.10512	2.76108	5.18921	4.86255e-05	0.00124413	2.0249
ENSMUSG00000026923	Notch1	-1.28211	2.5306	-5.17981	4.96626e-05	0.00126819	2.09221
ENSMUSG00000032220	Myo1e	-0.678564	5.18579	-5.1736	5.03601e-05	0.0012835	1.59289
ENSMUSG00000022817	Itgb5	-1.11614	3.19769	-5.16501	5.1342e-05	0.00130598	1.95593
ENSMUSG00000079658	Eloc	-0.809784	6.30821	-5.16398	5.14609e-05	0.00130647	1.57882
ENSMUSG00000028955	Vamp3	0.550508	6.47644	5.162	5.16903e-05	0.00130975	1.4267
ENSMUSG00000072704	Smim10l1	-0.525299	6.67492	-5.15809	5.21466e-05	0.00131876	1.40628
ENSMUSG00000025207	Sema4g	-1.06559	1.67117	-5.15515	5.24922e-05	0.00132495	1.92973
ENSMUSG00000029076	Sdf4	0.596526	6.43325	5.14796	5.33483e-05	0.00134397	1.40119
ENSMUSG00000029482	Aacs	-0.794709	4.94689	-5.14576	5.36122e-05	0.00134802	1.65384
ENSMUSG00000045216	Hs6st1	-0.615805	5.60827	-5.14187	5.4084e-05	0.00135728	1.508
ENSMUSG00000042873	Lhfpl4	1.92186	2.21797	5.1407	5.42258e-05	0.00135824	2.02727
ENSMUSG00000024331	Dsc2	-0.557517	5.79561	-5.13304	5.51684e-05	0.00137797	1.38571
ENSMUSG00000056820	Tsnax	-0.974972	5.41683	-5.1326	5.52238e-05	0.00137797	1.661
ENSMUSG00000053819	Camk2d	0.552722	6.32198	5.13003	5.55433e-05	0.0013833	1.30924
ENSMUSG00000022100	Xpo7	-0.539982	6.27449	-5.12683	5.59457e-05	0.00138827	1.40012
ENSMUSG00000028399	Ptprd	-0.55808	6.2433	-5.12676	5.59547e-05	0.00138827	1.34989
ENSMUSG00000041886	Macc1	-0.798483	4.77827	-5.12413	5.62869e-05	0.00139387	1.61684
ENSMUSG00000027469	Tpx2	0.625959	7.78609	5.1184	5.70166e-05	0.00140928	1.20431
ENSMUSG00000038260	Trpm4	0.547756	4.38484	5.11331	5.76747e-05	0.00142286	1.50585
ENSMUSG00000001020	S100a4	-1.14373	2.62515	-5.11142	5.79208e-05	0.00142384	1.86898
ENSMUSG00000026773	Pfkfb3	-1.01283	3.91406	-5.11133	5.79317e-05	0.00142384	1.83019
ENSMUSG00000061410	Zcchc14	-1.2059	3.73259	-5.10581	5.86575e-05	0.00143772	1.89412
ENSMUSG00000027452	Acss1	0.722025	4.43805	5.10537	5.87159e-05	0.00143772	1.60102
ENSMUSG00000027523	Gnas	-0.499985	9.32858	-5.1022	5.91357e-05	0.0014441	1.02576
ENSMUSG00000020611	Gna13	-0.570735	6.29985	-5.10174	5.9197e-05	0.0014441	1.30708
ENSMUSG00000056116	H2-T22	-1.43018	3.48669	-5.09871	5.96027e-05	0.00145129	1.83053
ENSMUSG00000035847	Ids	-0.846912	3.75569	-5.09651	5.98987e-05	0.00145404	1.67399
ENSMUSG00000025616	Usp16	0.487395	7.45102	5.09623	5.99377e-05	0.00145404	1.19259
ENSMUSG00000001025	S100a6	-0.332377	11.1243	-5.09412	6.02234e-05	0.00145827	0.88282
ENSMUSG00000016382	Pls3	-0.543169	6.16537	-5.08925	6.08877e-05	0.00147164	1.28855
ENSMUSG00000026223	Itm2c	-0.536746	5.26461	-5.08744	6.11371e-05	0.00147495	1.38935
ENSMUSG00000042489	Clspn	0.519402	5.97544	5.08371	6.16522e-05	0.00148116	1.37436
ENSMUSG00000034586	Hid1	0.650186	5.83583	5.08283	6.17753e-05	0.00148116	1.36757
ENSMUSG00000003824	Syce2	-1.27074	3.51658	-5.08245	6.18277e-05	0.00148116	1.8063
ENSMUSG00000026121	Sema4c	-1.20069	2.89754	-5.08226	6.18545e-05	0.00148116	1.88281
ENSMUSG00000079641	Rpl39	-0.725043	9.31197	-5.08151	6.19598e-05	0.00148116	0.997446
ENSMUSG00000079038	D130040H23Rik	2.41408	0.301569	5.07211	6.32865e-05	0.00151012	1.60267
ENSMUSG00000035385	Ccl2	-3.80659	-1.55253	-5.06646	6.40994e-05	0.00152614	0.833966
ENSMUSG00000072235	Tuba1a	-1.38974	3.88377	-5.06533	6.42631e-05	0.00152614	1.83107
ENSMUSG00000074300	Smim31	0.720522	3.55929	5.06476	6.43459e-05	0.00152614	1.55882
ENSMUSG00000040105	Plpp6	-0.952353	3.91836	-5.06422	6.44242e-05	0.00152614	1.66702
ENSMUSG00000021367	Edn1	-0.559174	5.12462	-5.04879	6.67074e-05	0.00157738	1.11679
ENSMUSG00000063714	Sp3os	-1.80175	2.33132	-5.047	6.69766e-05	0.00158089	1.82651
ENSMUSG00000026659	Dusp12	-0.939094	3.97593	-5.04473	6.7321e-05	0.00158616	1.70033
ENSMUSG00000022914	Brwd1	0.589621	5.15221	5.04187	6.77571e-05	0.00159273	1.37184
ENSMUSG00000026594	Ralgps2	0.536509	6.85034	5.04131	6.7843e-05	0.00159273	1.09782
ENSMUSG00000026192	Atic	-0.468986	6.64827	-5.03782	6.83811e-05	0.00160249	1.18637
ENSMUSG00000002625	Akap8l	0.776449	4.4408	5.03585	6.8685e-05	0.00160662	1.49495
ENSMUSG00000030760	Acer3	-0.80662	5.40713	-5.0351	6.88025e-05	0.00160662	1.34172
ENSMUSG00000079215	Zfp664	-0.500005	6.23682	-5.0338	6.90042e-05	0.0016068	1.16641
ENSMUSG00000063316	Rpl27	-0.374692	10.018	-5.03347	6.90557e-05	0.0016068	0.84859
ENSMUSG00000031558	Slit2	1.08517	2.98783	5.03151	6.93625e-05	0.0016109	1.70584
ENSMUSG00000034329	Brip1	0.577713	6.02605	5.03077	6.94778e-05	0.0016109	1.23167
ENSMUSG00000000282	Mnt	-0.672814	4.43079	-5.02483	7.04175e-05	0.00162981	1.44549
ENSMUSG00000036278	Macrod1	-0.964563	3.08506	-5.02356	7.06196e-05	0.0016316	1.62276
ENSMUSG00000036880	Acaa2	0.47741	6.44987	5.02194	7.08787e-05	0.0016347	1.03793
ENSMUSG00000021185	Dglucy	0.463775	4.02715	5.01799	7.15137e-05	0.00164645	1.09756
ENSMUSG00000026991	Pkp4	0.451087	7.96475	5.01643	7.17677e-05	0.0016494	0.928605
ENSMUSG00000030077	Chl1	-1.14439	2.22553	-5.01193	7.25015e-05	0.00166128	1.71798
ENSMUSG00000013415	Igf2bp1	2.71199	2.46316	5.0117	7.25385e-05	0.00166128	1.56193
ENSMUSG00000024232	Bambi	-2.43462	3.23087	-5.00276	7.40194e-05	0.00169224	1.73419
ENSMUSG00000030888	Rrp8	-0.890915	4.50565	-5.00018	7.4453e-05	0.00169893	1.52723
ENSMUSG00000005718	Tfap4	-1.17542	3.86677	-4.9991	7.46349e-05	0.00169893	1.67637
ENSMUSG00000024190	Dusp1	-0.674188	3.95867	-4.99871	7.47011e-05	0.00169893	1.36568
ENSMUSG00000067713	Prkag1	0.590727	6.05704	4.99724	7.49494e-05	0.00170163	1.12179
ENSMUSG00000013523	Bcas1	1.88413	1.39253	4.99639	7.50941e-05	0.00170196	1.71555
ENSMUSG00000015889	Lta4h	-0.746183	6.10782	-4.99462	7.5396e-05	0.00170585	1.13554
ENSMUSG00000089764	Gm16580	-2.04069	3.75685	-4.99326	7.56287e-05	0.00170817	1.68631
ENSMUSG00000038039	Gcc2	0.422857	7.74271	4.99217	7.58157e-05	0.00170944	0.874164
ENSMUSG00000014599	Csf1	-1.89808	2.47741	-4.98897	7.63658e-05	0.00171889	1.69617
ENSMUSG00000021823	Vcl	-0.746457	5.71872	-4.98579	7.69176e-05	0.001724	1.08734
ENSMUSG00000046804	Phgr1	-0.736447	5.95595	-4.9856	7.69509e-05	0.001724	0.998201
ENSMUSG00000038286	Bphl	-1.32687	2.72564	-4.98539	7.69877e-05	0.001724	1.61617
ENSMUSG00000022385	Gtse1	-0.887019	4.65528	-4.98302	7.74012e-05	0.0017303	1.35763
ENSMUSG00000029759	Pon3	0.631925	4.37205	4.979	7.81083e-05	0.00174103	1.28664
ENSMUSG00000038143	Stox2	0.882809	2.7093	4.97878	7.81469e-05	0.00174103	1.41234
ENSMUSG00000031586	Rbpms	-0.707167	5.41359	-4.97646	7.85594e-05	0.00174725	1.26955
ENSMUSG00000007034	Slc44a4	-0.812052	4.94726	-4.96754	8.01629e-05	0.00177989	1.11816
ENSMUSG00000022793	B4galt4	-1.08782	4.02006	-4.96134	8.12958e-05	0.00180199	1.38043
ENSMUSG00000016319	Slc25a5	-0.667765	8.13554	-4.96018	8.15107e-05	0.0018037	0.84316
ENSMUSG00000038721	Hoxb7	0.536532	6.44065	4.95653	8.21867e-05	0.00181498	0.946796
ENSMUSG00000006310	Zbtb32	1.84423	1.34885	4.95594	8.22975e-05	0.00181498	1.58485
ENSMUSG00000095180	Rhox5	-2.38417	1.24423	-4.94824	8.37451e-05	0.0018438	1.40126
ENSMUSG00000021604	Irx4	3.60763	-0.459899	4.93911	8.54975e-05	0.00187922	0.701484
ENSMUSG00000002580	Mien1	0.590301	5.43647	4.93734	8.58397e-05	0.00188358	0.949301
ENSMUSG00000042784	Muc1	-0.758721	3.28125	-4.9354	8.62188e-05	0.00188686	1.14168
ENSMUSG00000029283	Cdc7	1.2585	3.60431	4.9351	8.62768e-05	0.00188686	1.48592
ENSMUSG00000025790	Slco3a1	-3.53586	-1.72299	-4.93367	8.65575e-05	0.00188869	0.601659
ENSMUSG00000031552	Adam18	3.8513	-0.31204	4.9332	8.66491e-05	0.00188869	0.692361
ENSMUSG00000007458	M6pr	-0.780158	6.2646	-4.92363	8.85513e-05	0.00192695	0.989093
ENSMUSG00000002280	Ciao3	0.961897	3.53287	4.92145	8.89912e-05	0.00193331	1.43526
ENSMUSG00000078671	Chd2	0.503314	6.99926	4.92056	8.91695e-05	0.00193358	0.822431
ENSMUSG00000009079	Ewsr1	-0.73225	6.65741	-4.91992	8.92991e-05	0.00193358	0.961617
ENSMUSG00000028692	Akr1a1	0.428926	8.59133	4.91389	9.05293e-05	0.00195699	0.645106
ENSMUSG00000029672	Fam3c	-0.506965	5.47044	-4.91084	9.11587e-05	0.00196735	1.02015
ENSMUSG00000022219	Cideb	-1.04656	1.75657	-4.90983	9.13674e-05	0.00196861	1.40248
ENSMUSG00000018848	Rars	0.538977	8.46381	4.90869	9.16054e-05	0.00197049	0.726408
ENSMUSG00000018293	Pfn1	-1.77611	5.71533	-4.90751	9.18505e-05	0.00197108	1.23453
ENSMUSG00000017716	Birc5	0.57297	7.99867	4.90698	9.19614e-05	0.00197108	0.719209
ENSMUSG00000025239	Limd1	-0.503604	6.24727	-4.90639	9.20842e-05	0.00197108	0.877369
ENSMUSG00000113902	Ndufb1	-0.843424	6.73835	-4.90306	9.2782e-05	0.00198278	0.810977
ENSMUSG00000029153	Ociad2	-0.456163	6.61537	-4.89923	9.35938e-05	0.00199687	0.814236
ENSMUSG00000025860	Xiap	0.387039	7.50147	4.89813	9.38282e-05	0.00199862	0.69619
ENSMUSG00000060992	Copz1	0.479997	6.84377	4.89093	9.53734e-05	0.00202823	0.749789
ENSMUSG00000022680	Pdxdc1	0.461378	6.67896	4.88734	9.61546e-05	0.00204153	0.718012
ENSMUSG00000018774	Cd68	0.781535	3.02902	4.8818	9.73718e-05	0.00206022	1.19834
ENSMUSG00000107881	NA	0.69383	3.6138	4.88168	9.73984e-05	0.00206022	1.16665
ENSMUSG00000025037	Maoa	-0.669625	4.95926	-4.88119	9.75066e-05	0.00206022	1.11321
ENSMUSG00000116498	NA	-1.82815	2.26709	-4.88025	9.77167e-05	0.00206134	1.48096
ENSMUSG00000105814	Mir703	-0.426073	7.04036	-4.8783	9.81486e-05	0.00206669	0.715963
ENSMUSG00000041237	Pklr	-3.3513	0.196871	-4.87763	9.82997e-05	0.00206669	0.983109
ENSMUSG00000031545	Gpat4	0.525105	6.80459	4.87698	9.8444e-05	0.00206669	0.747286
ENSMUSG00000034659	Tmem109	-0.601019	6.27864	-4.87512	9.88623e-05	0.00207215	0.81567
ENSMUSG00000029581	Fscn1	-2.74857	0.134635	-4.87393	9.91285e-05	0.00207441	1.13758
ENSMUSG00000031327	Chic1	0.852789	3.32484	4.87198	9.95694e-05	0.00207864	1.24279
ENSMUSG00000004446	Bid	-0.815439	4.6856	-4.87163	9.96477e-05	0.00207864	1.1874
ENSMUSG00000047104	Pbp2	-2.14859	2.56425	-4.87027	9.99576e-05	0.00208014	1.4433
ENSMUSG00000026034	Clk1	0.582006	5.52618	4.86992	0.000100037	0.00208014	0.919789
ENSMUSG00000049382	Krt8	0.617638	8.63676	4.86609	0.000100912	0.002095	0.509362
ENSMUSG00000004931	Apba3	-2.51058	3.12873	-4.86523	0.000101108	0.00209576	1.39299
ENSMUSG00000038342	Mlxip	-0.86435	3.51526	-4.86228	0.000101789	0.00210354	1.27479
ENSMUSG00000035376	Hacd2	-1.92472	4.5217	-4.86221	0.000101805	0.00210354	1.31466
ENSMUSG00000056050	Mia3	0.450464	7.14548	4.85851	0.000102665	0.00211471	0.654171
ENSMUSG00000047888	Tnrc6b	0.562355	6.32446	4.8585	0.000102669	0.00211471	0.683232
ENSMUSG00000016495	Plgrkt	-1.12003	4.72406	-4.85657	0.000103119	0.00212067	1.11734
ENSMUSG00000030738	Eif3c	0.396964	10.1481	4.85219	0.000104152	0.00213795	0.430912
ENSMUSG00000025492	Ifitm3	-4.13305	1.4368	-4.85162	0.000104286	0.00213795	0.574517
ENSMUSG00000006777	Krt23	-2.04816	3.3127	-4.84711	0.00010536	0.00215629	1.37226
ENSMUSG00000028780	Sema3c	-0.689005	6.3992	-4.84649	0.00010551	0.00215629	0.688769
ENSMUSG00000032327	Stra6	-2.80325	3.54299	-4.84514	0.000105835	0.0021591	1.26195
ENSMUSG00000034781	Gna11	-0.499035	6.47869	-4.84455	0.000105977	0.0021591	0.675034
ENSMUSG00000002147	Stat6	-0.643809	5.00322	-4.84256	0.000106458	0.00216552	0.886573
ENSMUSG00000038059	Smim3	0.576791	5.38057	4.84083	0.000106876	0.00217066	0.972731
ENSMUSG00000038252	Ncapd2	0.580656	6.44277	4.83923	0.000107268	0.00217525	0.727241
ENSMUSG00000038664	Herc1	0.563892	6.10951	4.83768	0.000107646	0.00217955	0.725104
ENSMUSG00000002489	Tiam1	0.676665	5.0766	4.83233	0.000108965	0.00220284	0.986256
ENSMUSG00000031700	Gpt2	1.26175	4.30425	4.83029	0.000109472	0.00220967	1.3429
ENSMUSG00000030616	Sytl2	1.81507	2.13659	4.82951	0.000109665	0.00221017	1.37254
ENSMUSG00000061397	Krt79	-1.3477	2.53715	-4.82445	0.000110936	0.00223235	1.34257
ENSMUSG00000060743	H3f3a	-1.00547	4.50565	-4.82103	0.000111802	0.00224633	1.08306
ENSMUSG00000024338	Psmb8	1.70756	0.599816	4.82036	0.000111975	0.00224635	1.34815
ENSMUSG00000044502	Bod1	-0.539657	5.74886	-4.8186	0.000112423	0.0022519	0.80253
ENSMUSG00000018379	Srsf1	-0.600611	7.54067	-4.81454	0.000113467	0.00226597	0.610259
ENSMUSG00000013033	Adgrl1	-1.21656	3.69767	-4.81452	0.000113472	0.00226597	1.27889
ENSMUSG00000056124	B4galt6	0.40845	8.10569	4.81229	0.000114051	0.00227408	0.476465
ENSMUSG00000033998	Kcnk1	0.456885	7.32846	4.80434	0.000116134	0.00231209	0.492593
ENSMUSG00000045962	Wnk1	0.3844	8.27015	4.80157	0.000116869	0.00232319	0.415078
ENSMUSG00000021281	Tnfaip2	0.426289	7.21286	4.79903	0.000117546	0.0023331	0.507707
ENSMUSG00000093565	Rab26os	-1.83122	3.06199	-4.79569	0.000118446	0.00234559	1.30171
ENSMUSG00000018707	Dync1h1	0.672354	7.16615	4.79536	0.000118533	0.00234559	0.473441
ENSMUSG00000020009	Ifngr1	-0.562564	6.04508	-4.79285	0.000119214	0.00235105	0.568307
ENSMUSG00000029068	Ccnl2	0.620427	6.31116	4.79275	0.00011924	0.00235105	0.580151
ENSMUSG00000041355	Ssr2	-0.654377	6.17342	-4.79236	0.000119347	0.00235105	0.683233
ENSMUSG00000026970	Rbms1	-0.448343	7.88644	-4.79028	0.000119913	0.00235698	0.444451
ENSMUSG00000085438	Oip5os1	-0.468448	6.30462	-4.78945	0.000120142	0.00235698	0.570959
ENSMUSG00000024548	Setbp1	1.244	2.27503	4.78928	0.000120188	0.00235698	1.21079
ENSMUSG00000026767	Mindy3	-0.538316	5.66698	-4.78743	0.000120695	0.00236338	0.753724
ENSMUSG00000035284	Vps13c	0.754769	3.98884	4.78623	0.000121026	0.00236633	0.970669
ENSMUSG00000024222	Fkbp5	-0.635173	5.41396	-4.78407	0.000121624	0.00237448	0.774028
ENSMUSG00000042035	Igsf3	-0.730727	4.69651	-4.7805	0.000122616	0.00238879	0.880892
ENSMUSG00000003072	Atp5d	-0.523396	7.52953	-4.78012	0.000122722	0.00238879	0.432308
ENSMUSG00000120992	D17H6S56E-5	0.704496	10.3136	4.77094	0.000125318	0.00243025	0.18823
ENSMUSG00000041012	Cmtm8	0.754275	4.05175	4.77092	0.000125324	0.00243025	0.919626
ENSMUSG00000030019	Fbxl14	-1.64115	4.0393	-4.77062	0.000125408	0.00243025	1.19772
ENSMUSG00000089917	Uckl1	-1.0674	4.33243	-4.76735	0.000126347	0.00244482	0.962757
ENSMUSG00000037921	Ddx60	1.13094	2.04015	4.76065	0.000128293	0.00247883	1.18356
ENSMUSG00000067288	Rps28	-0.378562	9.9852	-4.75915	0.000128733	0.00248366	0.204056
ENSMUSG00000036223	Ska1	0.812301	5.23668	4.75688	0.000129402	0.00249144	0.821309
ENSMUSG00000029269	Sult1b1	-2.24513	0.336465	-4.75619	0.000129604	0.00249144	1.06715
ENSMUSG00000010047	Hyal2	-1.14861	3.73216	-4.75584	0.000129707	0.00249144	1.06076
ENSMUSG00000029093	Sorcs2	-3.41421	1.08436	-4.75512	0.000129921	0.0024919	0.684364
ENSMUSG00000021715	Cwc27	0.592378	5.48807	4.74954	0.000131587	0.00251719	0.701247
ENSMUSG00000045394	Epcam	-0.361947	8.92139	-4.74941	0.000131624	0.00251719	0.233793
ENSMUSG00000032218	Ccnb2	0.449669	6.71351	4.74627	0.000132572	0.00253162	0.455189
ENSMUSG00000026817	Ak1	-1.41034	-0.0496024	-4.74181	0.000133928	0.00255379	1.18952
ENSMUSG00000069255	Dusp22	0.82104	3.80923	4.73781	0.000135155	0.00257344	0.918763
ENSMUSG00000024817	Uhrf2	-0.628307	5.7188	-4.73191	0.000136989	0.00260458	0.59816
ENSMUSG00000053253	Ndfip2	-1.05911	5.63138	-4.73103	0.000137265	0.00260604	0.671423
ENSMUSG00000029334	Prkg2	-0.391126	7.67947	-4.7245	0.000139327	0.00264136	0.283363
ENSMUSG00000002102	Psmc3	0.536521	8.50923	4.722	0.000140121	0.00265259	0.227702
ENSMUSG00000027695	Pld1	0.857153	3.17414	4.71705	0.000141715	0.00267888	0.865468
ENSMUSG00000024654	Asrgl1	1.65098	2.54037	4.71617	0.000142	0.00267973	1.13283
ENSMUSG00000001999	Blvra	-0.636147	4.75654	-4.71502	0.000142375	0.00267973	0.689628
ENSMUSG00000019832	Rab32	-0.897259	4.56371	-4.71492	0.000142407	0.00267973	0.763785
ENSMUSG00000059325	Hopx	-1.05844	4.54454	-4.71439	0.000142578	0.00267973	0.85902
ENSMUSG00000035293	G2e3	0.463624	6.37486	4.70832	0.000144569	0.00271325	0.416055
ENSMUSG00000032254	Kif23	0.353412	7.88506	4.70535	0.000145552	0.00272781	0.23539
ENSMUSG00000033352	Map2k4	0.499479	6.04807	4.70266	0.00014645	0.00273993	0.423407
ENSMUSG00000000561	Wdr77	-0.623289	5.53192	-4.70216	0.000146618	0.00273993	0.69689
ENSMUSG00000027954	Efna1	-0.66184	4.55361	-4.70002	0.000147335	0.00274942	0.654142
ENSMUSG00000037709	Fam13a	-2.35195	1.52218	-4.69713	0.000148312	0.0027637	1.0026
ENSMUSG00000003226	Ranbp2	0.487654	6.27153	4.6929	0.000149754	0.00278661	0.395607
ENSMUSG00000060935	Tmem263	0.923263	3.63594	4.69085	0.000150455	0.0027957	0.878048
ENSMUSG00000031647	Mfap3l	-0.611652	4.613	-4.69021	0.000150675	0.00279581	0.590238
ENSMUSG00000023072	Cep89	0.843396	4.81787	4.68766	0.000151558	0.00280822	0.658299
ENSMUSG00000041161	Otud3	1.18071	4.61771	4.67774	0.000155033	0.00286854	0.728213
ENSMUSG00000022843	Clcn2	-3.5045	0.641309	-4.67658	0.000155444	0.0028721	0.326135
ENSMUSG00000019868	Vta1	-0.845994	4.76499	-4.67589	0.000155692	0.00287263	0.672792
ENSMUSG00000027597	Ahcy	-0.949343	3.98198	-4.67523	0.000155924	0.00287287	0.827088
ENSMUSG00000050296	Abca12	-1.31471	2.57828	-4.67316	0.000156664	0.00288146	0.97734
ENSMUSG00000049164	Zfp518a	0.774547	4.19869	4.6727	0.000156831	0.00288146	0.714661
ENSMUSG00000030867	Plk1	0.75472	7.32512	4.67205	0.000157062	0.00288167	0.234437
ENSMUSG00000054808	Actn4	-0.433773	8.75389	-4.67117	0.000157379	0.00288345	0.0996559
ENSMUSG00000026836	Acvr1	-1.27801	3.73574	-4.66843	0.000158368	0.0028923	0.910259
ENSMUSG00000039349	C130074G19Rik	-1.15666	4.09642	-4.6684	0.000158382	0.0028923	0.746021
ENSMUSG00000061731	Ext1	-0.770389	4.55986	-4.668	0.000158525	0.0028923	0.683783
ENSMUSG00000074754	Smim26	-1.86202	3.78036	-4.6662	0.00015918	0.00289523	0.979519
ENSMUSG00000035184	Fam124a	-0.965221	0.262903	-4.66607	0.000159225	0.00289523	0.917135
ENSMUSG00000039016	Timm8b	-0.521688	6.8609	-4.66573	0.000159348	0.00289523	0.239021
ENSMUSG00000017756	Slc12a7	-1.14057	2.81187	-4.66497	0.000159626	0.00289627	0.947593
ENSMUSG00000078202	Nrarp	-1.3043	3.77189	-4.6643	0.000159873	0.00289673	0.906235
ENSMUSG00000044155	Lsm8	-0.696133	6.46288	-4.66307	0.000160323	0.00289822	0.37191
ENSMUSG00000029634	Rnf6	0.431747	6.82755	4.66286	0.000160398	0.00289822	0.218097
ENSMUSG00000030287	Itpr2	0.879426	3.1329	4.66213	0.000160669	0.00289912	0.79848
ENSMUSG00000034684	Sema3f	1.71716	1.80444	4.66088	0.000161126	0.00290338	1.00546
ENSMUSG00000023827	Agpat4	0.915341	4.18256	4.6602	0.000161377	0.00290391	0.669159
ENSMUSG00000063273	Naa15	-0.587931	7.68778	-4.65801	0.000162187	0.00291447	0.168027
ENSMUSG00000024731	Ms4a10	-1.47051	0.461304	-4.65591	0.000162969	0.00292451	0.989767
ENSMUSG00000021900	Btd	-1.44965	2.08565	-4.65346	0.000163885	0.0029339	0.976134
ENSMUSG00000022090	Pdlim2	0.617547	5.77761	4.65331	0.00016394	0.0029339	0.29648
ENSMUSG00000008540	Mgst1	-0.766499	5.14285	-4.6516	0.000164583	0.00294139	0.381134
ENSMUSG00000028464	Tpm2	0.683455	3.98554	4.64988	0.000165233	0.00294897	0.463261
ENSMUSG00000027905	Ddx20	-0.941319	4.44994	-4.64827	0.000165843	0.00295584	0.836097
ENSMUSG00000073664	Nbeal1	0.574619	5.99187	4.63916	0.000169339	0.00301404	0.268686
ENSMUSG00000069744	Psmb3	0.527104	7.25019	4.63812	0.000169742	0.00301712	0.17307
ENSMUSG00000059159	NA	-1.70648	4.30676	-4.63493	0.000170985	0.0030351	0.78071
ENSMUSG00000022962	Gart	-0.569473	6.12643	-4.63189	0.000172176	0.00305211	0.395544
ENSMUSG00000038174	Hycc2	0.524012	5.8132	4.62992	0.000172955	0.00305628	0.359098
ENSMUSG00000028673	Fuca1	0.483263	6.54251	4.62991	0.00017296	0.00305628	0.108152
ENSMUSG00000022892	App	-0.440064	8.79701	-4.62953	0.000173112	0.00305628	-0.0166948
ENSMUSG00000031592	Pcm1	0.365519	7.2978	4.62795	0.000173739	0.00306323	0.0997667
ENSMUSG00000074102	Rbm15b	-0.611888	5.21332	-4.62595	0.000174534	0.00307034	0.467866
ENSMUSG00000028788	Ptp4a2	0.34102	10.2276	4.62576	0.000174611	0.00307034	-0.112062
ENSMUSG00000027496	Aurka	0.567413	6.3471	4.62454	0.000175099	0.0030748	0.268226
ENSMUSG00000022965	Ifngr2	-0.626412	5.9595	-4.62324	0.000175623	0.00307986	0.180946
ENSMUSG00000022629	Kif21a	0.580241	5.71424	4.6173	0.000178026	0.00311142	0.360255
ENSMUSG00000022889	Mrpl39	-0.670244	5.51251	-4.61704	0.000178134	0.00311142	0.401334
ENSMUSG00000094410	Zbed6	0.642217	6.00582	4.61703	0.000178135	0.00311142	0.208679
ENSMUSG00000052557	Gan	0.459252	5.72288	4.61373	0.000179486	0.00313085	0.236081
ENSMUSG00000029385	Ccng2	-0.835681	4.51407	-4.6115	0.000180407	0.00314273	0.585294
ENSMUSG00000027533	Fabp5	-1.22906	3.88014	-4.60994	0.000181051	0.00314976	0.7597
ENSMUSG00000022750	Klhl22	-1.39254	2.27854	-4.6073	0.000182149	0.00316466	0.879707
ENSMUSG00000003032	Klf4	-0.390637	8.16541	-4.60641	0.000182522	0.00316488	-0.00989376
ENSMUSG00000024640	Psat1	0.402691	8.18337	4.60612	0.000182645	0.00316488	0.0412857
ENSMUSG00000052031	Tagap1	1.18264	3.14838	4.60553	0.000182889	0.00316492	0.820296
ENSMUSG00000071648	Rom1	-1.08037	3.19711	-4.60483	0.000183184	0.00316585	0.739165
ENSMUSG00000024479	Mal2	-0.361862	8.77839	-4.60346	0.000183758	0.00317067	-0.10864
ENSMUSG00000058290	Espl1	1.10011	4.26113	4.60276	0.000184054	0.00317067	0.658929
ENSMUSG00000074802	Gas2l3	0.563168	5.31388	4.60244	0.000184189	0.00317067	0.346427
ENSMUSG00000007950	Abhd8	-1.41817	3.30584	-4.59902	0.000185639	0.00319143	0.798747
ENSMUSG00000037455	Slc18b1	3.20751	-1.40741	4.5966	0.000186671	0.00320496	0.0467378
ENSMUSG00000024414	Mrpl27	-0.906458	5.04535	-4.59272	0.000188336	0.00322932	0.479806
ENSMUSG00000051853	Arf3	0.606277	6.01263	4.59117	0.000189007	0.00323659	0.17078
ENSMUSG00000052707	Tnrc6a	0.407056	7.21472	4.59018	0.000189436	0.0032397	0.0330821
ENSMUSG00000026556	Vangl2	-1.13447	3.13839	-4.58882	0.000190027	0.00324558	0.79784
ENSMUSG00000074212	Dnajb14	0.47363	5.85586	4.58398	0.000192146	0.00327749	0.192952
ENSMUSG00000031351	Zfp185	1.24435	3.39745	4.58244	0.000192825	0.00328214	0.749375
ENSMUSG00000018740	Slc25a35	0.97074	3.19607	4.58176	0.000193128	0.00328214	0.634906
ENSMUSG00000026494	Kif26b	-3.13794	-0.568899	-4.5815	0.000193243	0.00328214	0.344817
ENSMUSG00000004054	Map3k11	-0.668335	3.81507	-4.58104	0.000193445	0.00328214	0.555507
ENSMUSG00000052684	Jun	-0.454004	6.5406	-4.58053	0.000193672	0.00328214	-0.0229665
ENSMUSG00000019970	Sgk1	-1.18454	2.9443	-4.5774	0.000195067	0.00329763	0.666568
ENSMUSG00000031642	Sh3rf1	-0.608271	5.20042	-4.57735	0.000195089	0.00329763	0.241846
ENSMUSG00000064080	Fbln2	3.15184	-0.787311	4.57473	0.000196265	0.00331323	0.390968
ENSMUSG00000034957	Cebpa	-2.0311	1.43606	-4.5727	0.000197178	0.00332064	0.753027
ENSMUSG00000062901	Klhl24	-0.544512	3.84711	-4.57263	0.000197211	0.00332064	0.341478
ENSMUSG00000050288	Fzd2	-1.33854	2.64674	-4.56682	0.000199854	0.00335964	0.7876
ENSMUSG00000032434	Cmtm6	-0.605613	5.44312	-4.56633	0.000200082	0.00335964	0.271526
ENSMUSG00000031841	Cdh13	-0.68775	4.53081	-4.56586	0.000200296	0.00335964	0.293442
ENSMUSG00000045273	Cenph	0.428355	6.23558	4.56512	0.000200636	0.00336103	0.153548
ENSMUSG00000041313	Slc7a1	0.569515	7.19409	4.56426	0.000201031	0.00336335	0.103279
ENSMUSG00000071644	Eef1g	-0.457654	8.65481	-4.55991	0.00020305	0.0033928	-0.142694
ENSMUSG00000014496	Ankrd28	-0.689784	4.73971	-4.55758	0.000204137	0.00340662	0.413511
ENSMUSG00000052942	Glis3	-1.73032	1.21113	-4.5565	0.000204641	0.00341069	0.761383
ENSMUSG00000033685	Ucp2	0.73715	5.15468	4.55542	0.000205148	0.00341479	0.207013
ENSMUSG00000032135	Mcam	-1.58113	0.392596	-4.5542	0.000205727	0.00342007	0.795218
ENSMUSG00000072082	Ccnf	0.615106	5.23355	4.55172	0.000206897	0.00343517	0.226147
ENSMUSG00000035725	Prkx	-0.81798	5.02448	-4.54216	0.000211484	0.00350689	0.354782
ENSMUSG00000031827	Cotl1	-0.627978	4.35895	-4.54152	0.000211795	0.0035076	0.364981
ENSMUSG00000057649	Brd9	0.537783	5.57867	4.53997	0.000212552	0.00350995	0.148108
ENSMUSG00000025195	Dnmbp	-0.633342	4.88952	-4.53993	0.000212568	0.00350995	0.292005
ENSMUSG00000020736	Nt5c	-0.453737	6.16994	-4.53958	0.000212741	0.00350995	0.0394411
ENSMUSG00000048458	Inka2	0.775473	1.55456	4.53796	0.000213531	0.00351857	0.535669
ENSMUSG00000031796	Cfap20	-1.46612	4.08991	-4.53293	0.00021601	0.00355494	0.630597
ENSMUSG00000048154	Kmt2d	0.615245	4.99582	4.52525	0.000219852	0.00361363	0.226771
ENSMUSG00000057230	Aak1	0.587986	5.36608	4.52449	0.000220235	0.00361367	0.136623
ENSMUSG00000114697	NA	3.21069	-1.47199	4.52415	0.000220406	0.00361367	-0.0616911
ENSMUSG00000108688	NA	1.24533	2.01561	4.52173	0.000221635	0.00362424	0.680181
ENSMUSG00000028796	Phc2	-0.822216	5.84231	-4.52157	0.000221716	0.00362424	0.221759
ENSMUSG00000085241	Snhg3	-0.77738	5.15644	-4.52125	0.000221881	0.00362424	0.351501
ENSMUSG00000030650	Tmc5	-1.25998	1.33405	-4.52061	0.000222208	0.00362506	0.523217
ENSMUSG00000052949	Rnf157	-1.07658	2.92307	-4.51719	0.000223959	0.00364908	0.596323
ENSMUSG00000041040	Fam117b	-0.622481	4.94797	-4.51533	0.000224917	0.00366013	0.229944
ENSMUSG00000024048	Myl12a	-0.396659	9.02676	-4.51298	0.000226132	0.00367535	-0.274394
ENSMUSG00000021596	Mctp1	-2.1599	-0.730855	-4.51238	0.000226442	0.00367583	0.50833
ENSMUSG00000051483	Cbr1	-0.454813	6.12493	-4.51089	0.00022722	0.00368035	-0.113431
ENSMUSG00000037628	Cdkn3	0.600739	4.95179	4.51077	0.000227283	0.00368035	0.179409
ENSMUSG00000026864	Hspa5	0.319919	9.90399	4.51004	0.00022766	0.00368191	-0.343431
ENSMUSG00000001517	Foxm1	0.561405	5.47088	4.50875	0.000228339	0.00368423	0.171625
ENSMUSG00000008398	Elk3	-0.634024	4.30334	-4.5087	0.000228366	0.00368423	0.254728
ENSMUSG00000017978	Cadps2	-1.15651	2.28627	-4.50705	0.000229232	0.00369365	0.63114
ENSMUSG00000062169	Cnih4	-0.476025	7.27648	-4.50292	0.000231414	0.00372424	-0.129958
ENSMUSG00000032373	Car12	-1.03506	3.37181	-4.50105	0.00023241	0.00373567	0.598717
ENSMUSG00000041782	Lad1	-0.481724	7.48503	-4.49952	0.000233228	0.00373966	-0.219409
ENSMUSG00000028381	Ugcg	-0.865109	5.44256	-4.49952	0.000233229	0.00373966	0.15195
ENSMUSG00000024743	Syt7	-0.550995	5.24737	-4.49864	0.000233698	0.00374259	0.0764437
ENSMUSG00000022574	Naprt	0.889454	2.4398	4.49652	0.000234843	0.00375635	0.494908
ENSMUSG00000108366	Gm5586	-0.887978	4.03794	-4.49356	0.000236441	0.00377728	0.366118
ENSMUSG00000029322	Plac8	-0.577719	8.20248	-4.49232	0.000237119	0.00378351	-0.285517
ENSMUSG00000043461	Sptssb	-0.878782	1.17819	-4.49141	0.000237614	0.00378579	0.261767
ENSMUSG00000027162	Lin7c	-0.521014	6.20264	-4.49099	0.00023784	0.00378579	-0.0683344
ENSMUSG00000032727	Mier3	0.610849	5.57856	4.48996	0.000238408	0.00379022	0.0123871
ENSMUSG00000089774	Slc5a3	0.613284	5.6868	4.48926	0.000238788	0.00379153	-0.0671327
ENSMUSG00000027399	Il1a	-1.16264	0.685191	-4.48875	0.000239069	0.00379153	0.573525
ENSMUSG00000062328	Rpl17	-0.500267	9.66845	-4.48755	0.000239727	0.00379672	-0.38812
ENSMUSG00000050890	Pdik1l	0.468249	5.69597	4.4871	0.000239976	0.00379672	0.0149254
ENSMUSG00000022940	Pigp	-0.980422	3.84251	-4.48596	0.000240608	0.00380213	0.413099
ENSMUSG00000026068	Il18rap	-2.54794	0.0973879	-4.48432	0.000241511	0.00381054	0.572604
ENSMUSG00000029762	Akr1b8	0.490459	5.81811	4.48395	0.000241722	0.00381054	-0.210132
ENSMUSG00000026311	Asb1	1.44992	2.22618	4.48238	0.000242594	0.00381969	0.645934
ENSMUSG00000029387	Gtf2h3	-1.39862	3.95274	-4.48082	0.000243466	0.00382881	0.487106
ENSMUSG00000023004	Tuba1b	0.8126	9.67527	4.47743	0.000245365	0.00385141	-0.386293
ENSMUSG00000027679	Dnajc19	-0.746887	4.60521	-4.47721	0.000245491	0.00385141	0.276549
ENSMUSG00000021591	Glrx	-1.09495	2.87702	-4.47575	0.000246316	0.00385973	0.547081
ENSMUSG00000026922	Agpat2	0.446663	6.23089	4.47419	0.000247201	0.00386898	-0.0917504
ENSMUSG00000034616	Ssh3	-0.672861	4.00271	-4.47164	0.000248651	0.00388702	0.209471
ENSMUSG00000062083	Rpl13a-ps1	-1.29119	5.99604	-4.46818	0.000250634	0.00391336	-0.0750435
ENSMUSG00000038914	Dido1	0.568981	5.73685	4.46751	0.000251023	0.00391477	-0.0805037
ENSMUSG00000037965	Zc3h7a	0.498037	5.83536	4.46559	0.000252132	0.00392738	-0.0828885
ENSMUSG00000057110	Cntrl	0.614459	5.82663	4.45873	0.00025614	0.00398508	-0.0225681
ENSMUSG00000021929	Kpna3	-0.394886	6.80537	-4.4558	0.000257868	0.0040072	-0.22429
ENSMUSG00000040584	Abcb1a	-0.489173	5.37881	-4.45428	0.00025877	0.00401444	-0.148865
ENSMUSG00000024383	Map3k2	0.478739	5.40105	4.45352	0.000259225	0.00401444	-0.0398355
ENSMUSG00000019877	Serinc1	-0.630601	5.13905	-4.45331	0.000259348	0.00401444	0.0275497
ENSMUSG00000015656	Hspa8	-0.441968	9.42576	-4.45268	0.000259727	0.00401444	-0.474061
ENSMUSG00000018920	Cxcl16	-0.409521	6.19193	-4.45245	0.000259866	0.00401444	-0.213925
ENSMUSG00000021208	Ifi27l2b	-0.863116	2.81972	-4.45138	0.000260505	0.00401957	0.216239
ENSMUSG00000030315	Vgll4	0.600084	6.28968	4.44806	0.000262499	0.00404557	-0.169807
ENSMUSG00000011382	Dhdh	1.45976	2.14505	4.44424	0.000264812	0.00407211	0.563266
ENSMUSG00000037465	Klf10	-1.00472	4.49948	-4.44419	0.000264843	0.00407211	0.216801
ENSMUSG00000029401	Rilpl2	-0.648744	5.0038	-4.4435	0.000265263	0.00407379	0.0548456
ENSMUSG00000085939	Cd63-ps	-1.42465	3.39967	-4.44254	0.000265849	0.00407802	0.395204
ENSMUSG00000037692	Ahdc1	-0.487757	5.0989	-4.44042	0.000267149	0.0040902	-0.0710088
ENSMUSG00000034311	Kif4	0.629575	5.64652	4.44023	0.000267268	0.0040902	-0.0606221
ENSMUSG00000098234	Snhg6	-3.31514	4.43492	-4.43861	0.000268261	0.00410061	0.521565
ENSMUSG00000032580	Rbm5	0.566508	6.37365	4.43787	0.000268718	0.0041028	-0.226149
ENSMUSG00000024029	Tff3	-1.44525	2.90129	-4.43523	0.000270355	0.00412299	0.38711
ENSMUSG00000055760	Gemin6	-1.93953	3.47662	-4.43339	0.000271502	0.00413567	0.539831
ENSMUSG00000024301	Kifc5b	1.08911	2.79731	4.43129	0.000272819	0.0041509	0.443722
ENSMUSG00000066258	Trim12a	1.23355	1.64342	4.42977	0.00027377	0.00415543	0.477447
ENSMUSG00000075701	Selenos	0.403793	7.19665	4.42969	0.000273821	0.00415543	-0.329224
ENSMUSG00000021811	Dnajc9	0.477634	6.47256	4.4293	0.000274068	0.00415543	-0.212397
ENSMUSG00000108414	NA	-0.373711	7.61916	-4.4254	0.000276536	0.004188	-0.303167
ENSMUSG00000025786	Zdhhc3	-0.424774	6.25678	-4.42322	0.000277926	0.00420419	-0.240173
ENSMUSG00000034487	Poglut3	-0.729136	4.0176	-4.42113	0.000279267	0.0042196	0.207607
ENSMUSG00000031877	Ces2g	0.581438	3.28923	4.41737	0.000281691	0.00425133	0.10726
ENSMUSG00000031232	Magt1	0.357489	7.6806	4.41379	0.000284022	0.00428157	-0.437443
ENSMUSG00000027313	Chac1	1.36592	4.05958	4.41251	0.000284859	0.00428925	0.451803
ENSMUSG00000020515	Cnot8	-0.712363	4.80766	-4.4063	0.000288959	0.00434599	0.014062
ENSMUSG00000037926	Ssh2	0.440176	5.79637	4.40224	0.00029167	0.00438174	-0.281943
ENSMUSG00000022528	Hes1	-0.467203	7.12524	-4.40115	0.000292402	0.00438476	-0.406188
ENSMUSG00000050471	Fam118b	0.740059	4.60825	4.40094	0.000292541	0.00438476	0.137387
ENSMUSG00000064899	Snord118	-1.52997	0.615731	-4.39984	0.000293283	0.00438713	0.468121
ENSMUSG00000035342	Lzts2	-0.757822	4.86399	-4.39971	0.000293369	0.00438713	0.0278894
ENSMUSG00000038024	Dennd4c	1.00478	3.22218	4.39339	0.000297666	0.00444632	0.252141
ENSMUSG00000021640	Naip1	0.550055	4.28063	4.3914	0.000299036	0.0044617	-0.226536
ENSMUSG00000020315	Sptbn1	0.379472	8.98147	4.38637	0.000302515	0.00449977	-0.608164
ENSMUSG00000025208	Mrpl43	-0.416138	6.63133	-4.38627	0.000302583	0.00449977	-0.364767
ENSMUSG00000001918	Slc1a5	0.515544	6.62988	4.38622	0.000302618	0.00449977	-0.29787
ENSMUSG00000028599	Tnfrsf1b	-0.739282	4.832	-4.38569	0.000302987	0.00450014	-0.0498846
ENSMUSG00000115358	NA	-0.827508	6.39974	-4.3848	0.00030361	0.00450151	-0.366564
ENSMUSG00000035246	Pcyt1b	-1.15121	2.1791	-4.38457	0.000303766	0.00450151	0.406009
ENSMUSG00000026848	Tor1b	0.424405	6.0957	4.38214	0.000305476	0.00452173	-0.306802
ENSMUSG00000027864	Ptgfrn	-0.42556	6.45318	-4.38054	0.000306599	0.00452964	-0.354768
ENSMUSG00000028034	Fubp1	0.446181	8.16645	4.3804	0.000306702	0.00452964	-0.529394
ENSMUSG00000073910	Mob3b	-0.736392	4.29232	-4.37915	0.000307584	0.00453756	0.0353791
ENSMUSG00000032504	Pdcd6ip	-0.392878	7.34906	-4.37743	0.0003088	0.00455037	-0.481798
ENSMUSG00000056214	Pard6g	-1.37328	2.03994	-4.3722	0.000312539	0.0046003	0.414521
ENSMUSG00000041774	Ydjc	-0.619543	4.94449	-4.37065	0.000313662	0.00461165	-0.0236398
ENSMUSG00000007783	Cpt1c	1.99765	-0.732906	4.3693	0.000314633	0.00461792	0.377592
ENSMUSG00000039585	Myo9a	0.548402	5.27754	4.36866	0.000315097	0.00461792	-0.18143
ENSMUSG00000041064	Pif1	0.923555	3.73631	4.36843	0.000315266	0.00461792	0.153637
ENSMUSG00000022913	Psmg1	-1.15184	4.70865	-4.36811	0.000315499	0.00461792	0.137577
ENSMUSG00000041417	Pik3r1	-0.540373	4.90869	-4.36704	0.000316275	0.00462411	-0.133591
ENSMUSG00000000567	Sox9	-0.40769	7.90772	-4.36509	0.0003177	0.00463977	-0.477071
ENSMUSG00000004665	Cnn2	-0.479219	6.38728	-4.36201	0.000319957	0.00466752	-0.404981
ENSMUSG00000027366	Sppl2a	-0.4652	7.40564	-4.35927	0.000321987	0.00469191	-0.575748
ENSMUSG00000036241	Ube2r2	-0.413559	7.45532	-4.35697	0.000323694	0.00471155	-0.562579
ENSMUSG00000031488	Rab11fip1	0.436224	5.35444	4.34838	0.000330162	0.00480035	-0.278857
ENSMUSG00000038412	Higd1a	0.74535	6.32264	4.33736	0.000338644	0.00491822	-0.344628
ENSMUSG00000025792	Slc25a10	0.674256	5.25127	4.33565	0.00033998	0.00493176	-0.298413
ENSMUSG00000025161	Slc16a3	0.441719	6.23685	4.33521	0.000340329	0.00493176	-0.492418
ENSMUSG00000037211	Spry1	-1.65849	2.9741	-4.33325	0.000341865	0.00494212	0.301567
ENSMUSG00000078681	Tm2d3	0.685363	6.21737	4.33304	0.00034203	0.00494212	-0.418937
ENSMUSG00000020728	Cep112	0.784805	3.85157	4.33286	0.000342176	0.00494212	0.0507724
ENSMUSG00000025185	Loxl4	-1.72104	2.64975	-4.33114	0.000343534	0.00495627	0.329469
ENSMUSG00000038564	Ift172	0.706185	4.01255	4.32972	0.000344657	0.004967	-0.0640578
ENSMUSG00000066979	Bub3	0.484403	6.68444	4.32701	0.00034681	0.00499255	-0.481443
ENSMUSG00000036499	Eea1	0.357537	7.97789	4.32585	0.000347743	0.00500047	-0.641659
ENSMUSG00000034109	Golim4	-0.412759	6.44096	-4.32089	0.000351741	0.00505243	-0.467062
ENSMUSG00000041737	Tmem45b	0.58139	5.28776	4.31644	0.000355358	0.00509879	-0.527311
ENSMUSG00000041301	Cftr	0.455532	5.93684	4.31001	0.000360662	0.00516922	-0.510659
ENSMUSG00000079426	Arpc4	-0.456026	5.62576	-4.30878	0.000361686	0.00517823	-0.422662
ENSMUSG00000041261	Car8	-0.755657	4.74852	-4.30772	0.000362572	0.00518526	-0.277261
ENSMUSG00000001445	Mrpl10	-0.596443	5.40451	-4.30705	0.00036313	0.00518758	-0.29049
ENSMUSG00000024410	Rmc1	-2.46969	2.56573	-4.30228	0.000367142	0.00523917	0.266364
ENSMUSG00000121092	NA	-3.17712	-0.404447	-4.29845	0.000370401	0.00527993	0.0437051
ENSMUSG00000068744	Psrc1	0.568051	4.85468	4.29602	0.000372482	0.00530213	-0.482642
ENSMUSG00000047414	Flrt2	-3.5825	-0.539263	-4.29502	0.000373337	0.00530213	-0.418824
ENSMUSG00000079440	Alpi	-2.17228	0.452033	-4.29483	0.000373506	0.00530213	0.200897
ENSMUSG00000012350	Ehf	0.37481	8.35439	4.29474	0.000373578	0.00530213	-0.757165
ENSMUSG00000026374	Tsn	0.320542	8.05071	4.28445	0.000382544	0.00542352	-0.736279
ENSMUSG00000029102	Hgfac	0.466733	5.81493	4.28278	0.000384022	0.00543018	-0.59101
ENSMUSG00000000168	Dlat	-0.517871	5.7308	-4.28267	0.00038412	0.00543018	-0.3968
ENSMUSG00000024982	Zdhhc6	-0.675013	4.95711	-4.28251	0.000384258	0.00543018	-0.276893
ENSMUSG00000032702	Kank1	0.761143	4.26004	4.28022	0.00038629	0.00545302	-0.105049
ENSMUSG00000027227	Sord	-0.950074	3.09511	-4.27893	0.000387444	0.00546341	0.0358356
ENSMUSG00000020492	Ska2	0.679899	4.69091	4.27668	0.00038946	0.00548593	-0.200119
ENSMUSG00000024968	Rcor2	-0.858381	4.16399	-4.2756	0.00039043	0.00549369	-0.10701
ENSMUSG00000028063	Lmna	0.399094	7.71418	4.27452	0.000391402	0.00550147	-0.776662
ENSMUSG00000059995	Atxn7l3	0.574043	6.12748	4.27265	0.00039309	0.00551927	-0.550455
ENSMUSG00000026355	Mcm6	-0.437466	6.74604	-4.27085	0.000394722	0.00553626	-0.578729
ENSMUSG00000052852	Reep1	3.36764	1.09685	4.26991	0.000395585	0.00554242	-0.372471
ENSMUSG00000005069	Pex5	-1.29045	2.86372	-4.2693	0.00039614	0.00554326	0.161118
ENSMUSG00000038178	Slc43a2	-1.75272	0.750887	-4.26891	0.000396491	0.00554326	0.167677
ENSMUSG00000025139	Tollip	-0.849322	4.09027	-4.26826	0.000397085	0.00554564	-0.0695075
ENSMUSG00000037995	Igsf9	-1.04948	5.32145	-4.2656	0.000399531	0.00557073	-0.403661
ENSMUSG00000076928	NA	-2.18001	0.537774	-4.2651	0.000399992	0.00557073	0.0587424
ENSMUSG00000030170	Wnt5b	-2.25783	0.862199	-4.26492	0.000400157	0.00557073	0.169096
ENSMUSG00000021188	Trip11	0.401189	6.69963	4.26241	0.000402481	0.00559713	-0.68814
ENSMUSG00000024736	Tmem132a	-0.815227	3.02031	-4.26147	0.000403354	0.00560333	-0.125413
ENSMUSG00000022607	Ptk2	-0.641416	5.17595	-4.25951	0.000405178	0.0056227	-0.360015
ENSMUSG00000112346	NA	1.01176	2.08151	4.25868	0.000405952	0.00562748	0.0854009
ENSMUSG00000105272	NA	1.95661	0.676617	4.25429	0.000410086	0.00567879	0.102754
ENSMUSG00000034165	Ccnd3	0.502482	5.99061	4.25339	0.000410936	0.00568454	-0.523789
ENSMUSG00000081434	Gm14165	-0.627013	4.89393	-4.25201	0.000412244	0.00569662	-0.416006
ENSMUSG00000007038	Neu1	-0.391209	6.05898	-4.25089	0.000413309	0.00570414	-0.651301
ENSMUSG00000022463	Srebf2	-0.476078	6.61822	-4.25053	0.000413659	0.00570414	-0.718603
ENSMUSG00000051124	Gimap9	-1.56586	1.87517	-4.24914	0.000414986	0.00571642	0.1588
ENSMUSG00000029174	Tbc1d1	-0.51807	5.1186	-4.24698	0.000417058	0.00573349	-0.442956
ENSMUSG00000090877	Hspa1b	-0.608004	5.74487	-4.24693	0.0004171	0.00573349	-0.61946
ENSMUSG00000040018	Cox15	-0.770073	5.04948	-4.24302	0.000420878	0.00577935	-0.333784
ENSMUSG00000020018	Snrpf	-1.37136	6.26547	-4.24118	0.000422671	0.00579204	-0.390295
ENSMUSG00000016262	Sertad4	-1.69383	2.37627	-4.24096	0.000422882	0.00579204	0.141795
ENSMUSG00000105879	Gm6204	-1.2161	5.64596	-4.24071	0.000423129	0.00579204	-0.50009
ENSMUSG00000038827	Abitram	-1.40764	2.92317	-4.23817	0.00042561	0.00581993	0.0916266
ENSMUSG00000024750	Zfand5	-0.321175	7.57768	-4.23666	0.000427101	0.00583422	-0.848123
ENSMUSG00000033356	Pus7l	-1.02881	3.14547	-4.23571	0.000428031	0.00584084	0.0437279
ENSMUSG00000106926	Rpl7-ps7	-0.890241	5.25323	-4.23401	0.000429718	0.00585775	-0.529871
ENSMUSG00000022390	Zc3h7b	-0.84388	4.87865	-4.22948	0.000434229	0.00591293	-0.301513
ENSMUSG00000038151	Prdm1	-1.30606	3.18742	-4.2286	0.000435109	0.00591293	-0.0656333
ENSMUSG00000037072	Selenof	-1.39714	5.91832	-4.22837	0.000435345	0.00591293	-0.419295
ENSMUSG00000058761	Rnf169	0.519619	5.27118	4.22814	0.00043557	0.00591293	-0.673391
ENSMUSG00000079037	Prnp	0.556622	4.44759	4.22249	0.000441282	0.00597347	-0.468639
ENSMUSG00000066877	Nck2	-0.638391	4.38278	-4.22249	0.000441282	0.00597347	-0.362184
ENSMUSG00000024590	Lmnb1	0.451594	8.73949	4.22207	0.00044171	0.00597347	-0.924761
ENSMUSG00000000346	Dazap2	0.326944	8.19155	4.22193	0.000441854	0.00597347	-0.925633
ENSMUSG00000000409	Lck	1.76762	1.90678	4.21924	0.000444606	0.00600448	0.0545105
ENSMUSG00000020407	Upp1	1.61194	2.62748	4.21798	0.000445896	0.00601569	0.0407804
ENSMUSG00000016024	Lbp	-1.32846	0.798898	-4.21705	0.00044686	0.00602249	0.0660336
ENSMUSG00000058656	Samd12	0.451204	6.02556	4.21575	0.000448199	0.00603434	-0.744261
ENSMUSG00000032221	Mns1	0.76174	4.80679	4.21433	0.000449671	0.00604455	-0.267726
ENSMUSG00000020358	Hnrnpab	-0.307299	9.39084	-4.21412	0.000449881	0.00604455	-0.979017
ENSMUSG00000031451	Gas6	-2.91186	0.417063	-4.2129	0.000451148	0.00605208	-0.291184
ENSMUSG00000079084	Ccdc82	0.59659	4.92668	4.2127	0.000451365	0.00605208	-0.479647
ENSMUSG00000018965	Ywhah	0.448493	6.36137	4.21154	0.000452568	0.00605807	-0.738458
ENSMUSG00000020235	Fzr1	0.556771	5.35614	4.21138	0.000452737	0.00605807	-0.593342
ENSMUSG00000038742	Angptl6	1.29808	2.5907	4.21032	0.000453846	0.00606672	0.0269961
ENSMUSG00000031708	Tecr	-0.494283	5.9721	-4.20937	0.000454842	0.00607186	-0.728611
ENSMUSG00000020483	Dynll2	0.518566	7.4855	4.20877	0.000455474	0.00607186	-0.875517
ENSMUSG00000047728	Ly6g2	-0.931296	2.83474	-4.20855	0.000455698	0.00607186	-0.157177
ENSMUSG00000055978	Fut2	0.727627	4.60219	4.20819	0.000456085	0.00607186	-0.541891
ENSMUSG00000053886	Sh2d4a	0.479132	5.678	4.20669	0.000457663	0.00607706	-0.715483
ENSMUSG00000079523	Tmsb10	-0.653958	6.5896	-4.2061	0.000458287	0.00607706	-0.692382
ENSMUSG00000028842	Ago3	0.843868	3.78387	4.20598	0.000458408	0.00607706	-0.206051
ENSMUSG00000018474	Chd3	0.47872	7.59629	4.2059	0.000458498	0.00607706	-0.934447
ENSMUSG00000051343	Rab11fip5	-0.54685	5.10854	-4.20518	0.000459258	0.00607706	-0.43653
ENSMUSG00000086513	NA	-3.09435	0.878408	-4.20518	0.000459259	0.00607706	-0.464066
ENSMUSG00000074825	Itpripl1	-0.55369	4.88657	-4.20448	0.000459999	0.00608072	-0.489548
ENSMUSG00000024421	Lama3	-0.683921	3.45888	-4.20362	0.000460918	0.00608672	-0.468792
ENSMUSG00000030662	Ipo5	-0.382843	7.16897	-4.20077	0.000463953	0.00612063	-0.820235
ENSMUSG00000001998	Ap4e1	0.874194	3.55245	4.19797	0.000466955	0.00615404	-0.191159
ENSMUSG00000037197	Rbm17	-0.528951	7.02859	-4.19734	0.000467643	0.00615691	-0.778425
ENSMUSG00000026664	Phyh	0.808488	3.36808	4.19411	0.000471134	0.00619529	-0.21228
ENSMUSG00000024970	Spindoc	-1.24792	2.50188	-4.19377	0.000471504	0.00619529	0.0185581
ENSMUSG00000028312	Smc2	0.329384	8.76148	4.19265	0.000472725	0.00620077	-0.999087
ENSMUSG00000020634	Ubxn2a	0.46114	6.27037	4.19252	0.000472868	0.00620077	-0.724275
ENSMUSG00000026915	Strbp	0.433322	7.20415	4.1905	0.000475075	0.00622348	-0.844808
ENSMUSG00000051413	Plagl2	-0.87564	3.86911	-4.18996	0.000475672	0.00622508	-0.225132
ENSMUSG00000026925	Inpp5e	-1.1981	2.15597	-4.18921	0.000476486	0.00622951	0.0106972
ENSMUSG00000056271	Lman1l	-2.3846	0.946999	-4.18851	0.000477256	0.00623335	-0.0801277
ENSMUSG00000061887	Ssbp3	-0.414842	7.56743	-4.18773	0.000478125	0.00623849	-0.93067
ENSMUSG00000046836	Brox	0.747	4.76964	4.18601	0.000480023	0.00625701	-0.457592
ENSMUSG00000040711	Sh3pxd2b	-0.611019	4.51525	-4.18522	0.000480894	0.00626214	-0.477188
ENSMUSG00000026003	Acadl	-0.31593	7.43685	-4.18273	0.000483671	0.00628787	-0.97658
ENSMUSG00000058351	Uqcc5	-0.719333	4.71926	-4.18258	0.00048383	0.00628787	-0.341104
ENSMUSG00000002010	Idh3g	0.402423	6.37395	4.18134	0.000485222	0.00629971	-0.801352
ENSMUSG00000071064	Zfp827	-0.65861	4.1782	-4.17801	0.000488962	0.00634198	-0.434951
ENSMUSG00000033684	Qsox1	1.09111	3.42979	4.17662	0.000490534	0.00635608	-0.253956
ENSMUSG00000053113	Socs3	-1.43065	3.19566	-4.17497	0.00049241	0.00637173	-0.119378
ENSMUSG00000010307	Tmem86a	-1.66345	2.38298	-4.1747	0.000492714	0.00637173	-0.00794293
ENSMUSG00000026235	Epha4	0.372712	6.4646	4.17326	0.000494351	0.00638576	-0.888291
ENSMUSG00000028228	Cpne3	-0.406713	7.66739	-4.17276	0.000494916	0.00638576	-1.00479
ENSMUSG00000040703	Cyp2s1	0.587346	3.63367	4.1721	0.000495671	0.00638576	-0.506752
ENSMUSG00000028755	Cda	0.558936	4.35899	4.17204	0.00049575	0.00638576	-0.593838
ENSMUSG00000104060	NA	2.39899	-0.211967	4.17035	0.000497686	0.0064044	-0.21121
ENSMUSG00000037905	Bri3bp	-0.397987	6.43919	-4.16962	0.000498517	0.0064067	-0.785385
ENSMUSG00000027536	Chmp4c	-0.552862	5.32492	-4.16934	0.000498842	0.0064067	-0.682517
ENSMUSG00000063172	Ift25	-1.10429	2.73646	-4.16755	0.000500901	0.00642684	-0.152042
ENSMUSG00000050912	Tmem123	-0.418461	6.28911	-4.16509	0.00050376	0.0064572	-0.783703
ENSMUSG00000029642	Polr1d	-0.409962	7.00013	-4.16334	0.000505799	0.00647699	-0.890715
ENSMUSG00000024597	Slc12a2	-0.310513	8.56237	-4.16251	0.000506762	0.00647898	-1.08457
ENSMUSG00000038776	Ephx1	0.383546	5.456	4.16236	0.000506943	0.00647898	-0.997638
ENSMUSG00000023043	Krt18	0.357296	10.1527	4.16131	0.000508169	0.00648831	-1.19897
ENSMUSG00000027203	Dut	-0.38992	7.12962	-4.1608	0.000508768	0.00648964	-0.875087
ENSMUSG00000021725	Parp8	-1.34716	2.23644	-4.1597	0.000510059	0.00649978	-0.0743172
ENSMUSG00000038267	Slc22a23	-0.587923	4.97785	-4.1567	0.000513601	0.00653855	-0.742114
ENSMUSG00000020659	Cbll1	-0.537372	5.42281	-4.15562	0.000514882	0.0065485	-0.681463
ENSMUSG00000018362	Kpna2	0.801833	3.8769	4.155	0.000515621	0.00655081	-0.282732
ENSMUSG00000002871	Tpra1	-0.772196	4.04931	-4.15463	0.000516064	0.00655081	-0.35462
ENSMUSG00000062078	Qki	-0.753977	5.06847	-4.15315	0.000517832	0.00656496	-0.530848
ENSMUSG00000057133	Chd6	0.531408	5.29355	4.1528	0.000518248	0.00656496	-0.763215
ENSMUSG00000036867	Smad6	-2.80477	0.308018	-4.15244	0.000518682	0.00656496	-0.383796
ENSMUSG00000069565	Dazap1	0.452057	7.52417	4.15094	0.000520482	0.00657453	-0.991382
ENSMUSG00000020173	Cobl	0.543093	5.95973	4.15086	0.000520577	0.00657453	-0.817941
ENSMUSG00000024097	Srsf7	-0.386868	7.16047	-4.15041	0.00052111	0.00657453	-0.914986
ENSMUSG00000062929	Cfl2	0.43121	6.00058	4.15013	0.000521445	0.00657453	-0.828063
ENSMUSG00000104649	NA	-0.697715	7.66163	-4.14908	0.00052271	0.00658414	-1.05052
ENSMUSG00000103303	NA	3.37736	-0.929674	4.14771	0.000524376	0.00659878	-0.616268
ENSMUSG00000025212	Sfxn3	-0.602763	4.00333	-4.14629	0.000526092	0.00661401	-0.548868
ENSMUSG00000029710	Ephb4	-1.75765	1.77393	-4.14154	0.000531896	0.00667798	-0.0788948
ENSMUSG00000001962	Fam50a	0.536653	5.27575	4.14124	0.000532256	0.00667798	-0.726551
ENSMUSG00000040209	Zfp704	-1.4665	2.41421	-4.14087	0.000532709	0.00667798	-0.0676645
ENSMUSG00000089728	Clec2f	3.20209	-0.81574	4.13981	0.000534023	0.00668805	-0.596654
ENSMUSG00000066440	Zfyve26	0.83827	3.24658	4.13739	0.00053701	0.00671904	-0.331875
ENSMUSG00000080932	Gm10224	-1.28067	3.76275	-4.13597	0.000538771	0.00673463	-0.2912
ENSMUSG00000044786	Zfp36	-0.800622	3.47786	-4.13456	0.000540524	0.00674478	-0.492469
ENSMUSG00000032384	Csnk1g1	0.388577	5.88847	4.13449	0.000540612	0.00674478	-0.905933
ENSMUSG00000031007	Atp6ap2	0.442043	6.15428	4.13363	0.000541691	0.00675181	-0.862873
ENSMUSG00000025477	Inpp5a	0.747022	4.80147	4.13298	0.000542504	0.00675551	-0.628673
ENSMUSG00000052539	Magi3	0.463004	6.11981	4.13114	0.000544813	0.00677783	-0.9236
ENSMUSG00000080237	NA	2.18836	1.0107	4.12931	0.00054712	0.00680007	-0.125899
ENSMUSG00000020640	Itsn2	0.33025	7.42107	4.12763	0.000549246	0.00681717	-1.05309
ENSMUSG00000032440	Tgfbr2	-0.66138	6.54849	-4.1274	0.000549537	0.00681717	-0.923299
ENSMUSG00000040969	Arhgef38	0.557236	4.62391	4.1242	0.000553601	0.00686109	-0.636852
ENSMUSG00000029994	Anxa4	0.2995	8.25833	4.12329	0.000554772	0.0068691	-1.13418
ENSMUSG00000033713	Foxn3	-0.401534	6.26509	-4.11975	0.000559319	0.00691724	-0.994468
ENSMUSG00000085395	Gm13056	-0.704408	4.11172	-4.11944	0.000559715	0.00691724	-0.462561
ENSMUSG00000027377	Mall	0.468835	5.83512	4.11893	0.000560381	0.00691893	-0.971591
ENSMUSG00000096472	Cdkn2d	0.584548	4.66273	4.11819	0.000561337	0.00692421	-0.649044
ENSMUSG00000028140	Mrpl9	-0.771739	4.74807	-4.11455	0.000566075	0.00697609	-0.525956
ENSMUSG00000054364	Rhob	-0.785338	3.87014	-4.11141	0.000570196	0.00702027	-0.548346
ENSMUSG00000025220	Oga	0.40121	7.11898	4.10982	0.000572291	0.00703945	-1.06892
ENSMUSG00000015981	Stk32c	3.13337	0.117782	4.10857	0.000573943	0.00705314	-0.704574
ENSMUSG00000027230	Creb3l1	1.31622	2.52377	4.1057	0.000577758	0.00709337	-0.173226
ENSMUSG00000021067	Sav1	-0.957661	4.81536	-4.10206	0.000582628	0.00714647	-0.583247
ENSMUSG00000028522	Mier1	0.334396	7.20357	4.10049	0.00058474	0.00716567	-1.12212
ENSMUSG00000049799	Lrrc19	-1.97876	-0.510281	-4.09921	0.000586471	0.00718016	-0.183335
ENSMUSG00000041360	Pum3	-0.355462	7.64319	-4.09805	0.000588039	0.00719264	-1.10851
ENSMUSG00000022684	Bfar	-0.620455	5.09685	-4.09685	0.000589674	0.00720591	-0.739882
ENSMUSG00000013653	1810065E05Rik	1.11422	1.83071	4.09479	0.000592493	0.0072336	-0.358382
ENSMUSG00000010154	Spire2	-0.929375	3.36957	-4.08806	0.000601758	0.00733661	-0.356408
ENSMUSG00000030942	Thumpd1	-0.483261	5.37294	-4.08759	0.000602422	0.00733661	-0.752415
ENSMUSG00000004791	Pgf	-2.28556	-0.12064	-4.08745	0.00060261	0.00733661	-0.465146
ENSMUSG00000026341	Actr3	-0.403863	6.96166	-4.08205	0.000610172	0.00741816	-1.10375
ENSMUSG00000034940	Synrg	0.378257	5.85382	4.08186	0.000610441	0.00741816	-0.988604
ENSMUSG00000048696	Mex3d	-1.11543	3.29797	-4.0808	0.000611934	0.007427	-0.348855
ENSMUSG00000040054	Baz2a	0.33613	7.28561	4.08012	0.000612896	0.007427	-1.17472
ENSMUSG00000028488	Sh3gl2	-0.785754	3.61385	-4.07982	0.000613311	0.007427	-0.553092
ENSMUSG00000023089	Ndufa5	0.440928	7.52987	4.07934	0.000613996	0.007427	-1.16153
ENSMUSG00000009545	Kcnq1	0.515152	6.32595	4.07934	0.000614003	0.007427	-1.07054
ENSMUSG00000039218	Srrm2	0.499589	9.33318	4.07862	0.000615013	0.00743235	-1.32379
ENSMUSG00000022009	Nufip1	-0.557903	5.2915	-4.07739	0.000616764	0.0074463	-0.771936
ENSMUSG00000029649	Pomp	0.530946	8.33234	4.07674	0.000617689	0.0074463	-1.24669
ENSMUSG00000031078	Cttn	-0.754617	6.25337	-4.07661	0.000617873	0.0074463	-1.04914
ENSMUSG00000022141	Nipbl	0.437167	8.23741	4.07546	0.000619519	0.00745319	-1.24961
ENSMUSG00000057530	Ece1	-0.604303	4.58196	-4.07542	0.000619582	0.00745319	-0.768925
ENSMUSG00000026822	Lcn2	-0.955106	1.30358	-4.0746	0.000620751	0.00746041	-0.487749
ENSMUSG00000026385	Dbi	0.343039	9.19003	4.07381	0.00062189	0.00746724	-1.33949
ENSMUSG00000004508	Gab2	-0.715754	3.51066	-4.07295	0.000623114	0.00747508	-0.564629
ENSMUSG00000026342	Slc35f5	-0.708082	4.43802	-4.07202	0.000624458	0.00748436	-0.697986
ENSMUSG00000040859	Bsdc1	-1.45337	2.43299	-4.07125	0.000625565	0.00749077	-0.2723
ENSMUSG00000061751	Kalrn	-1.33984	0.896834	-4.07026	0.000626997	0.00750106	-0.253594
ENSMUSG00000002055	Spag5	0.441926	5.55615	4.06964	0.000627904	0.00750505	-0.915109
ENSMUSG00000039958	Etfbkmt	-0.725691	3.54562	-4.068	0.000630275	0.00752652	-0.614652
ENSMUSG00000112567	NA	-1.04009	5.57881	-4.06659	0.000632331	0.00754421	-0.973048
ENSMUSG00000024105	Themis3	1.29349	1.78751	4.06453	0.000635345	0.00757327	-0.312507
ENSMUSG00000020656	Grhl1	1.05988	3.56523	4.06297	0.000637647	0.007589	-0.361517
ENSMUSG00000021606	Ndufs6	0.371665	7.23039	4.06285	0.000637823	0.007589	-1.17564
ENSMUSG00000028033	Kcnq5	-3.07462	0.321803	-4.05936	0.000642983	0.00764344	-0.776296
ENSMUSG00000026980	Ly75	1.16854	2.0435	4.05387	0.000651177	0.00772994	-0.304951
ENSMUSG00000048644	Ctxn1	-1.32249	1.44504	-4.0537	0.000651439	0.00772994	-0.258577
ENSMUSG00000062382	Ftl1-ps2	-1.73571	4.65008	-4.05274	0.000652871	0.00773992	-0.68538
ENSMUSG00000022898	Vps26c	-0.771693	3.94136	-4.05218	0.000653727	0.00774306	-0.624574
ENSMUSG00000021713	Ppwd1	0.535757	4.96387	4.05159	0.000654614	0.00774656	-0.801067
ENSMUSG00000032418	Me1	0.420819	5.90468	4.05023	0.000656676	0.00776395	-1.07628
ENSMUSG00000032265	Tent5a	-0.504908	4.67549	-4.04966	0.000657536	0.00776711	-0.861744
ENSMUSG00000053783	1700016K19Rik	0.999507	3.11595	4.0477	0.000660512	0.00779524	-0.455444
ENSMUSG00000032528	Vipr1	0.771307	3.6011	4.04611	0.000662946	0.00781692	-0.619227
ENSMUSG00000028165	Cisd2	-0.417632	5.99927	-4.04527	0.000664236	0.00782508	-1.00522
ENSMUSG00000053398	Phgdh	0.780227	5.51237	4.04395	0.000666254	0.0078418	-0.792736
ENSMUSG00000021751	Acox2	-0.843017	3.69183	-4.04265	0.000668267	0.00785843	-0.597563
ENSMUSG00000009647	Mcu	0.326413	8.04901	4.04196	0.000669332	0.00786391	-1.33874
ENSMUSG00000063320	Uqcc6	-0.984905	4.81837	-4.04011	0.000672185	0.00789035	-0.655623
ENSMUSG00000036503	Rnf13	-0.718335	4.55212	-4.0379	0.000675626	0.00792363	-0.832961
ENSMUSG00000029207	Apbb2	-0.421647	5.98553	-4.03706	0.000676944	0.00793199	-1.1102
ENSMUSG00000034902	Pip5k1c	-0.703734	3.96436	-4.03495	0.000680246	0.00796003	-0.647948
ENSMUSG00000028820	Sfpq	0.411141	8.86146	4.03453	0.000680915	0.00796003	-1.3638
ENSMUSG00000050621	Rps27rt	-0.892274	7.23478	-4.03437	0.000681159	0.00796003	-1.28813
ENSMUSG00000021114	Atp6v1d	0.38604	6.71881	4.0317	0.000685369	0.00800208	-1.24585
ENSMUSG00000032193	Ldlr	0.320567	7.65697	4.02961	0.000688688	0.00803368	-1.3394
ENSMUSG00000006362	Cbfa2t3	0.819094	4.44792	4.02913	0.000689445	0.00803498	-0.633297
ENSMUSG00000019982	Myb	-1.42244	3.4152	-4.02841	0.000690598	0.00803498	-0.326891
ENSMUSG00000026072	Il1r1	0.613331	3.64162	4.02823	0.000690874	0.00803498	-0.786394
ENSMUSG00000041607	Mbp	0.461912	5.52909	4.028	0.000691254	0.00803498	-1.07677
ENSMUSG00000046589	Lrrc8e	0.966819	2.40801	4.02527	0.000695616	0.00807852	-0.456703
ENSMUSG00000006057	Atp5g1	0.536856	6.0694	4.02482	0.000696349	0.00807987	-1.07477
ENSMUSG00000008461	Fut1	1.91694	2.6972	4.02411	0.000697484	0.00808587	-0.31407
ENSMUSG00000042312	S100a13	0.539516	4.66543	4.0237	0.000698137	0.00808629	-0.909339
ENSMUSG00000003308	Keap1	0.404505	7.33954	4.02315	0.000699027	0.00808945	-1.31571
ENSMUSG00000022244	Amacr	-2.22227	1.18101	-4.02276	0.000699657	0.00808959	-0.363595
ENSMUSG00000044912	Syt16	1.23773	2.49346	4.02124	0.000702128	0.00811101	-0.418288
ENSMUSG00000031349	Nsdhl	-0.418529	5.70105	-4.02011	0.000703951	0.0081249	-1.16024
ENSMUSG00000059970	Hspa2	0.803092	2.82483	4.0173	0.00070853	0.00817055	-0.567171
ENSMUSG00000029725	Ppp1r35	-1.89103	1.69759	-4.01407	0.000713844	0.00822459	-0.354513
ENSMUSG00000035569	Ankrd11	0.41123	9.24416	4.01282	0.000715902	0.00824105	-1.45862
ENSMUSG00000038733	Wdr26	-0.326585	7.97621	-4.01177	0.000717644	0.00825385	-1.39208
ENSMUSG00000060019	NA	-0.5028	8.94244	-4.01027	0.00072012	0.00827507	-1.47286
ENSMUSG00000028480	Glipr2	3.65818	-0.482382	4.00911	0.000722062	0.0082901	-0.806732
ENSMUSG00000018583	G3bp1	-0.396955	8.41469	-4.00661	0.000726235	0.00833072	-1.36676
ENSMUSG00000003848	Nob1	-0.765362	4.85572	-4.00584	0.000727531	0.00833828	-0.706109
ENSMUSG00000063018	NA	-1.24951	3.59774	-4.00444	0.000729877	0.00835786	-0.439401
ENSMUSG00000004633	Chn2	-0.754512	4.38444	-4.00364	0.000731228	0.00836602	-0.874445
ENSMUSG00000036403	Cep135	0.560597	4.80475	4.00186	0.000734242	0.00839317	-0.891962
ENSMUSG00000104012	NA	2.26568	0.47401	4.00138	0.000735065	0.00839525	-0.417701
ENSMUSG00000113948	Rpl17-ps3	-1.42303	5.6314	-3.99947	0.000738311	0.00842497	-1.00726
ENSMUSG00000102719	NA	1.10404	2.37895	3.99586	0.000744482	0.00848017	-0.413501
ENSMUSG00000022673	Mcm4	-0.484536	6.5934	-3.99553	0.000745049	0.00848017	-1.15318
ENSMUSG00000025241	Fyco1	-0.667681	4.0734	-3.99551	0.00074509	0.00848017	-0.863026
ENSMUSG00000035024	Ncapd3	0.530459	5.17889	3.99396	0.000747758	0.0084991	-0.973573
ENSMUSG00000118537	Shld3	-1.26465	2.28355	-3.99379	0.00074805	0.0084991	-0.378387
ENSMUSG00000038963	Slco4a1	-1.12474	2.4924	-3.99284	0.0007497	0.00850513	-0.45428
ENSMUSG00000024132	Eci1	-0.687323	5.72039	-3.99273	0.00074988	0.00850513	-1.10373
ENSMUSG00000019082	Slc25a22	-2.21004	1.73774	-3.98962	0.000755279	0.00855896	-0.450343
ENSMUSG00000035992	Fnip1	0.503144	5.01048	3.98818	0.000757794	0.00858004	-1.01358
ENSMUSG00000023944	Hsp90ab1	-0.276231	12.4464	-3.9858	0.000761976	0.00861288	-1.72224
ENSMUSG00000067870	NA	-0.709908	8.17119	-3.98578	0.00076201	0.00861288	-1.47374
ENSMUSG00000024521	Pmaip1	-0.679074	4.23145	-3.98463	0.000764029	0.00862826	-0.950188
ENSMUSG00000035572	Dcaf10	0.516487	4.90362	3.98146	0.000769648	0.00868423	-1.01307
ENSMUSG00000019849	Prep	-0.585212	6.088	-3.9801	0.000772063	0.00870398	-1.16881
ENSMUSG00000040624	Plekhg1	-1.57485	-0.0171419	-3.9769	0.000777786	0.00876096	-0.405068
ENSMUSG00000016028	Celsr1	-0.70858	4.412	-3.97403	0.000782967	0.00881174	-0.941642
ENSMUSG00000068394	Cep152	0.829121	3.65597	3.97064	0.000789107	0.00887067	-0.68064
ENSMUSG00000035547	Capn5	0.424063	5.50256	3.97039	0.000789558	0.00887067	-1.25728
ENSMUSG00000009035	Tmem184b	-0.662914	4.02232	-3.96944	0.000791301	0.00888264	-0.872903
ENSMUSG00000040990	Sh3kbp1	-0.361935	6.62211	-3.96872	0.000792614	0.00888976	-1.30994
ENSMUSG00000001700	Gramd2b	-0.738145	4.08078	-3.96834	0.000793306	0.00888991	-0.883784
ENSMUSG00000023919	Cenpq	0.505276	5.54209	3.96768	0.000794527	0.00889599	-1.05178
ENSMUSG00000021109	Hif1a	-0.454207	6.21881	-3.96429	0.000800765	0.00895818	-1.23856
ENSMUSG00000025730	Rab40c	0.473667	4.60237	3.96388	0.000801524	0.00895902	-1.08449
ENSMUSG00000035439	Haus8	0.639089	5.13543	3.96321	0.000802755	0.00896512	-1.01226
ENSMUSG00000026750	Psmb7	-0.371457	7.06779	-3.95899	0.000810609	0.00904513	-1.36773
ENSMUSG00000029998	Pcyox1	-0.5911	4.76734	-3.95853	0.000811483	0.00904717	-1.04194
ENSMUSG00000003119	Cdk12	0.415141	6.26704	3.95808	0.000812323	0.00904883	-1.29442
ENSMUSG00000037331	Larp1	-0.384597	8.05643	-3.95611	0.000816015	0.00908224	-1.46091
ENSMUSG00000041147	Brca2	0.506021	5.06536	3.95431	0.000819421	0.00910654	-0.994239
ENSMUSG00000050299	NA	-0.666985	8.58724	-3.95422	0.000819588	0.00910654	-1.58047
ENSMUSG00000091705	H2-Q2	0.704573	3.59644	3.95279	0.00082231	0.00912904	-0.977071
ENSMUSG00000074183	Gsta1	0.948454	3.64861	3.95014	0.000827336	0.00916727	-1.03986
ENSMUSG00000040722	Scamp5	0.772282	3.35576	3.9501	0.000827417	0.00916727	-0.863815
ENSMUSG00000030257	Srgap3	-0.605397	3.5536	-3.94987	0.000827853	0.00916727	-0.96595
ENSMUSG00000032596	Uba7	0.724041	2.69888	3.94724	0.00083291	0.00920854	-0.886362
ENSMUSG00000078154	Gm12184	-0.97639	5.62382	-3.9472	0.000832987	0.00920854	-1.19586
ENSMUSG00000032446	Eomes	-2.35263	1.64294	-3.9468	0.000833746	0.00920917	-0.581863
ENSMUSG00000024413	Npc1	-0.582067	4.37999	-3.94567	0.00083592	0.00922541	-1.01451
ENSMUSG00000022443	Myh9	0.292324	8.66484	3.94436	0.000838455	0.00924486	-1.61353
ENSMUSG00000039050	Osbpl2	0.561812	4.59408	3.94384	0.000839472	0.00924486	-1.03535
ENSMUSG00000001666	Ddt	0.452125	5.501	3.94367	0.0008398	0.00924486	-1.28476
ENSMUSG00000042978	Sbk1	-1.02884	2.83349	-3.9429	0.000841291	0.009252	-0.628805
ENSMUSG00000070047	Fat1	-0.749016	5.27743	-3.9426	0.000841862	0.009252	-1.20082
ENSMUSG00000026987	Baz2b	0.410627	6.70573	3.94186	0.000843308	0.00926013	-1.44031
ENSMUSG00000022419	Deptor	0.366445	7.01548	3.94101	0.000844966	0.00927056	-1.51182
ENSMUSG00000064128	Cenpj	0.550152	4.35781	3.93994	0.000847051	0.00928566	-0.981485
ENSMUSG00000025757	Hspa4l	0.34978	6.65584	3.93815	0.00085057	0.00931644	-1.43207
ENSMUSG00000027774	Gfm1	-0.700132	4.90302	-3.93757	0.000851703	0.00932106	-0.959083
ENSMUSG00000069895	Atxn1l	-0.901637	3.25995	-3.93627	0.000854252	0.00934115	-0.728804
ENSMUSG00000112099	NA	-0.679513	8.33983	-3.93528	0.000856205	0.00934832	-1.59335
ENSMUSG00000011960	Ccnt1	0.36563	6.469	3.93522	0.000856334	0.00934832	-1.35825
ENSMUSG00000039191	Rbpj	-0.505323	5.17413	-3.93464	0.000857472	0.00935294	-1.08571
ENSMUSG00000035898	Uba6	0.393142	6.27216	3.93028	0.000866154	0.00943978	-1.35167
ENSMUSG00000088252	Snord13	-0.702116	5.94763	-3.92871	0.000869297	0.00946616	-1.49882
ENSMUSG00000026860	Sh3glb2	0.590623	4.39915	3.92783	0.000871067	0.00947756	-1.04101
ENSMUSG00000054065	Pkp3	0.7091	6.08024	3.92517	0.000876431	0.00952801	-1.40135
ENSMUSG00000078240	NA	-1.38154	3.72654	-3.92357	0.00087966	0.00955518	-0.757837
ENSMUSG00000006442	Srm	-0.714633	5.40653	-3.9229	0.000881022	0.00956205	-0.988092
ENSMUSG00000026688	Mgst3	-0.945201	4.0786	-3.92115	0.000884597	0.00959289	-0.942863
ENSMUSG00000008730	Hipk1	0.35506	6.83543	3.91788	0.000891303	0.00965762	-1.47285
ENSMUSG00000081406	Rps6-ps4	-1.89391	4.29409	-3.91728	0.000892522	0.00966285	-0.804802
ENSMUSG00000037204	Atg101	0.555358	5.64113	3.91592	0.000895338	0.00968532	-1.31501
ENSMUSG00000021488	Nsd1	0.337041	7.55634	3.91477	0.00089771	0.00970297	-1.55581
ENSMUSG00000029403	Cdkl2	0.509323	4.81929	3.91386	0.00089961	0.00971431	-1.21126
ENSMUSG00000031622	Sin3b	0.361239	6.4876	3.91355	0.000900242	0.00971431	-1.47161
ENSMUSG00000028841	Cnksr1	0.728335	4.12537	3.91121	0.000905113	0.00975883	-1.04231
ENSMUSG00000106258	Rpl7a-ps7	-0.719526	8.81925	-3.90697	0.000914012	0.00984668	-1.69306
ENSMUSG00000022565	Plec	0.327388	7.22781	3.9046	0.000919029	0.0098873	-1.58659
ENSMUSG00000025813	Homer2	1.55848	3.50026	3.90448	0.000919292	0.0098873	-0.556773
ENSMUSG00000002297	Dbf4	0.318684	7.60495	3.90336	0.000921669	0.00990473	-1.54073
ENSMUSG00000025912	Mybl1	0.512122	3.98452	3.90271	0.000923038	0.00990479	-1.15297
ENSMUSG00000037390	Muc3	-2.18418	0.600572	-3.90264	0.000923187	0.00990479	-0.583829
ENSMUSG00000025967	Eef1b2	-0.327784	10.3065	-3.90105	0.000926595	0.00993322	-1.78518
ENSMUSG00000004610	Etfb	0.431386	6.20035	3.90045	0.000927869	0.00993875	-1.45131
ENSMUSG00000030120	Mlf2	0.36157	7.15897	3.89973	0.000929417	0.00994719	-1.5373
ENSMUSG00000009585	Apobec3	-0.905994	4.57168	-3.8993	0.000930342	0.00994869	-1.06073
ENSMUSG00000056515	Rab31	-0.528043	4.91407	-3.89896	0.000931076	0.00994869	-1.20423
ENSMUSG00000013089	Etv5	1.13535	3.20801	3.89489	0.000939854	0.0100301	-0.632654
ENSMUSG00000029145	Eif2b4	0.547997	6.27824	3.89472	0.000940231	0.0100301	-1.37059
ENSMUSG00000074918	Inafm2	-0.817886	4.12729	-3.89238	0.000945314	0.0100553	-0.861372
ENSMUSG00000003068	Stk11	0.358255	6.19911	3.89223	0.00094564	0.0100553	-1.44427
ENSMUSG00000020708	Psmc5	0.511555	6.67549	3.89212	0.000945874	0.0100553	-1.48004
ENSMUSG00000095026	Gm3336	0.474689	4.62916	3.8915	0.000947235	0.0100553	-1.31908
ENSMUSG00000046598	Bdh1	-0.491328	5.76599	-3.89128	0.000947709	0.0100553	-1.33849
ENSMUSG00000027087	Itgav	-0.516442	4.62564	-3.89121	0.000947864	0.0100553	-1.20821
ENSMUSG00000026126	Ptpn18	0.578588	4.71068	3.89113	0.000948042	0.0100553	-1.17912
ENSMUSG00000046572	Zfp518b	1.00633	3.20973	3.89082	0.000948727	0.0100553	-0.772028
ENSMUSG00000015176	Nolc1	-0.333652	7.93669	-3.89029	0.000949886	0.0100594	-1.56877
ENSMUSG00000000782	Tcf7	-1.28693	3.50503	-3.8893	0.000952061	0.0100743	-0.61285
ENSMUSG00000021366	Hivep1	0.509627	4.89177	3.88777	0.00095543	0.0101018	-1.20612
ENSMUSG00000030986	Dhx32	-0.600332	5.40348	-3.88523	0.000961043	0.010153	-1.33626
ENSMUSG00000026413	Pkp1	-0.851927	3.99975	-3.88172	0.000968846	0.0102271	-0.984838
ENSMUSG00000037999	Arap2	0.355505	6.99015	3.87703	0.000979393	0.0103301	-1.61278
ENSMUSG00000017801	Mlx	-0.533963	5.41702	-3.87651	0.000980567	0.0103342	-1.30914
ENSMUSG00000090272	Mndal	0.364013	6.20938	3.87513	0.000983685	0.0103587	-1.61862
ENSMUSG00000028060	Khdc4	-0.775812	4.88736	-3.87446	0.000985205	0.0103596	-1.14649
ENSMUSG00000031729	Ist1	0.446705	6.58119	3.8744	0.00098535	0.0103596	-1.56927
ENSMUSG00000035770	Dync1li2	0.480696	5.76823	3.87332	0.000987814	0.0103722	-1.43134
ENSMUSG00000026721	Rabgap1l	0.460779	5.02849	3.87308	0.000988365	0.0103722	-1.28378
ENSMUSG00000028539	Artn	-2.29496	0.573815	-3.87283	0.000988925	0.0103722	-0.836536
ENSMUSG00000017307	Acot8	0.507605	4.66508	3.87114	0.000992798	0.0104041	-1.21169
ENSMUSG00000030744	Rps3	-0.329054	10.3715	-3.87081	0.000993553	0.0104041	-1.86661
ENSMUSG00000022893	Adamts1	-2.38207	0.0662909	-3.86685	0.00100265	0.010478	-0.803425
ENSMUSG00002075795	NA	-1.18914	1.22567	-3.86682	0.00100273	0.010478	-0.730259
ENSMUSG00000053536	Cstf2t	-1.27096	2.70224	-3.8667	0.00100301	0.010478	-0.758477
ENSMUSG00000035455	Fignl1	-0.766239	4.36262	-3.86501	0.00100692	0.0105008	-1.00838
ENSMUSG00000036136	Fam110c	-1.05175	2.80226	-3.86482	0.00100736	0.0105008	-0.840561
ENSMUSG00000029811	Aoc1	-2.13818	1.257	-3.86472	0.0010076	0.0105008	-0.664773
ENSMUSG00000040481	Bptf	0.303724	8.06972	3.8639	0.00100951	0.0105124	-1.72585
ENSMUSG00000033545	Znrf1	-0.602137	3.75179	-3.86159	0.0010149	0.0105453	-1.09671
ENSMUSG00000025785	Exosc7	-0.471902	5.68268	-3.86141	0.00101532	0.0105453	-1.31028
ENSMUSG00000030528	Blm	0.642823	4.94236	3.86123	0.00101574	0.0105453	-1.15855
ENSMUSG00000038644	Pold1	0.54224	4.98824	3.86094	0.00101642	0.0105453	-1.21205
ENSMUSG00000026641	Usf1	-1.81028	1.87848	-3.86083	0.00101669	0.0105453	-0.646008
ENSMUSG00000107160	NA	-0.844543	7.39795	-3.85969	0.00101937	0.0105647	-1.67491
ENSMUSG00000066456	Hmgn3	-0.45563	5.06217	-3.8589	0.00102121	0.0105746	-1.38741
ENSMUSG00000024308	Tapbp	0.549337	5.52989	3.85852	0.00102213	0.0105746	-1.53208
ENSMUSG00000083087	Gm11249	-0.81279	5.48119	-3.85825	0.00102275	0.0105746	-1.45368
ENSMUSG00000033453	Adamts15	0.618826	2.33876	3.85578	0.00102858	0.0106265	-1.17016
ENSMUSG00000051671	Coa6	-0.94245	3.7979	-3.8547	0.00103116	0.0106396	-0.95971
ENSMUSG00000031075	Ano1	-0.658683	5.91887	-3.85457	0.00103147	0.0106396	-1.54637
ENSMUSG00000032294	Pkm	0.490923	10.0281	3.85368	0.00103359	0.010653	-1.89478
ENSMUSG00000075010	AW112010	0.632106	3.06745	3.85224	0.00103704	0.0106802	-1.09756
ENSMUSG00000031737	Irx5	-2.74438	1.18852	-3.85155	0.00103867	0.0106811	-0.787063
ENSMUSG00000021218	Gdi2	0.29911	8.07185	3.85152	0.00103876	0.0106811	-1.7417
ENSMUSG00000025217	Btrc	0.831069	2.75588	3.85082	0.00104042	0.0106898	-0.863938
ENSMUSG00000036533	Cdc42ep3	-0.991398	3.48324	-3.84973	0.00104306	0.0107085	-0.978818
ENSMUSG00000029516	Cit	0.482534	5.93222	3.84897	0.00104489	0.0107189	-1.50357
ENSMUSG00000096215	Smim22	0.554851	6.88561	3.84691	0.00104986	0.0107537	-1.73229
ENSMUSG00000051495	Irf2bp2	-0.342691	6.97636	-3.84688	0.00104992	0.0107537	-1.66049
ENSMUSG00000034557	Zfyve9	0.436105	5.86579	3.84636	0.00105118	0.0107563	-1.46041
ENSMUSG00000079470	Utp14b	0.502231	5.69104	3.8461	0.00105182	0.0107563	-1.43626
ENSMUSG00000015850	Adamtsl4	-1.20779	1.77525	-3.83919	0.00106871	0.0109205	-0.761771
ENSMUSG00000031355	Arhgap6	-0.66979	3.49689	-3.83535	0.00107821	0.011009	-1.14122
ENSMUSG00000091956	C2cd4b	-2.3009	-0.132297	-3.83467	0.00107992	0.0110179	-0.845711
ENSMUSG00000037266	Rsrp1	-0.455673	5.81232	-3.83386	0.00108193	0.0110298	-1.53288
ENSMUSG00000025497	Cdhr5	0.51879	4.34778	3.83338	0.00108314	0.0110335	-1.52736
ENSMUSG00000018415	Gid4	-0.615005	4.83318	-3.83304	0.00108397	0.0110335	-1.2605
ENSMUSG00000026576	Atp1b1	-0.341594	7.72335	-3.83225	0.00108597	0.0110452	-1.79136
ENSMUSG00000056220	Pla2g4a	0.570526	5.18457	3.8316	0.00108759	0.0110531	-1.39306
ENSMUSG00000022323	Rida	-1.28873	3.41927	-3.82994	0.00109175	0.0110868	-0.886929
ENSMUSG00000046861	Hectd3	-0.725488	3.32	-3.82888	0.00109444	0.0110974	-1.05099
ENSMUSG00000058355	Abce1	-0.421949	6.64981	-3.82886	0.00109449	0.0110974	-1.52121
ENSMUSG00000016528	Mapkapk2	-0.426263	6.08809	-3.8281	0.0010964	0.0111021	-1.57275
ENSMUSG00000028645	Slc2a1	-0.348446	7.62626	-3.828	0.00109665	0.0111021	-1.75851
ENSMUSG00000107728	NA	1.6182	0.785389	3.82747	0.001098	0.0111071	-0.710337
ENSMUSG00000094344	NA	-0.768055	6.57131	-3.82357	0.00110792	0.0111989	-1.64273
ENSMUSG00000036885	Arhgef26	0.588279	5.0703	3.82253	0.00111057	0.011217	-1.39369
ENSMUSG00000022241	Tars	0.324538	7.75042	3.82175	0.00111257	0.0112285	-1.70523
ENSMUSG00000105388	Rpl36a-ps2	-0.826394	7.2289	-3.8213	0.00111373	0.0112317	-1.76316
ENSMUSG00000042520	Ubap2l	-0.356026	7.08228	-3.81819	0.00112173	0.0113036	-1.74546
ENSMUSG00000040128	Pnrc1	-0.539887	5.43883	-3.81711	0.00112453	0.0113135	-1.53229
ENSMUSG00000063727	Tnfrsf11b	-1.06666	2.91678	-3.8171	0.00112456	0.0113135	-0.939813
ENSMUSG00000032883	Acsl3	0.303441	7.7305	3.81682	0.0011253	0.0113135	-1.82745
ENSMUSG00000031523	Dlc1	-2.24174	0.493915	-3.81604	0.00112732	0.0113251	-0.813761
ENSMUSG00000048782	Insc	2.15582	1.1271	3.81442	0.00113155	0.0113588	-0.780642
ENSMUSG00000046722	Cdc42se1	-0.374787	6.38818	-3.81347	0.00113401	0.0113737	-1.63942
ENSMUSG00000056629	Fkbp2	-0.783259	5.85189	-3.81318	0.00113477	0.0113737	-1.4922
ENSMUSG00000051379	Flrt3	-0.761114	4.63965	-3.81248	0.0011366	0.0113834	-1.32876
ENSMUSG00000022186	Oxct1	0.286369	8.8772	3.8118	0.0011384	0.0113871	-1.91632
ENSMUSG00000024993	Dennd10	-0.746142	3.29278	-3.81168	0.00113871	0.0113871	-1.02992
ENSMUSG00000030824	Nucb1	0.397371	6.16323	3.81079	0.00114106	0.0114019	-1.66626
ENSMUSG00000004936	Map2k1	-0.590694	5.86533	-3.80812	0.0011481	0.0114635	-1.54405
ENSMUSG00000030693	Klk10	1.0745	3.15588	3.80602	0.00115366	0.0115078	-0.881763
ENSMUSG00000057522	Spop	-0.393887	6.46037	-3.80578	0.0011543	0.0115078	-1.66031
ENSMUSG00000097195	Snhg5	-0.522241	5.51938	-3.8034	0.00116065	0.0115624	-1.35217
ENSMUSG00000021482	Prxl2c	-0.687811	4.94363	-3.803	0.00116173	0.0115643	-1.3613
ENSMUSG00000028848	Gpn2	-2.17586	3.06426	-3.80198	0.00116446	0.0115801	-0.78976
ENSMUSG00000031207	Msn	-0.604623	6.84289	-3.80175	0.00116508	0.0115801	-1.74436
ENSMUSG00000120081	NA	1.63813	1.45561	3.80094	0.00116725	0.0115869	-0.8675
ENSMUSG00000038780	Smurf1	-0.566483	4.94741	-3.80083	0.00116754	0.0115869	-1.42493
ENSMUSG00000030838	Ush1c	-2.67183	-0.770419	-3.79999	0.00116981	0.0116007	-0.891505
ENSMUSG00000048271	Rbm33	0.482976	5.96593	3.79775	0.00117587	0.0116494	-1.60472
ENSMUSG00000029701	Rbm28	-0.331911	6.88501	-3.79752	0.0011765	0.0116494	-1.69239
ENSMUSG00000078348	Sf3b5	-0.414043	6.83518	-3.7971	0.00117762	0.0116517	-1.71002
ENSMUSG00000027878	Notch2	-0.884164	4.05389	-3.79492	0.00118357	0.0117013	-1.17204
ENSMUSG00000043162	Pyurf	-0.573765	4.16414	-3.79417	0.00118561	0.0117013	-1.30806
ENSMUSG00000002222	Rmnd5a	-0.579413	5.38219	-3.79399	0.0011861	0.0117013	-1.53507
ENSMUSG00000028053	Ash1l	0.387866	7.5704	3.79395	0.00118621	0.0117013	-1.84518
ENSMUSG00000064351	COX1	0.597419	9.22297	3.79151	0.00119291	0.0117561	-1.98214
ENSMUSG00000024797	Vps51	-1.0818	2.64532	-3.79127	0.00119356	0.0117561	-0.880422
ENSMUSG00000030319	Cand2	1.08461	2.11962	3.784	0.00121374	0.0119392	-0.897249
ENSMUSG00000045667	Smtnl2	-0.812285	3.35001	-3.78391	0.00121397	0.0119392	-1.1185
ENSMUSG00000036854	Hspb6	0.838658	3.04986	3.78198	0.0012194	0.0119646	-1.01077
ENSMUSG00000053317	Sec61b	-0.385022	6.64799	-3.78192	0.00121956	0.0119646	-1.72675
ENSMUSG00000064341	ND1	0.447599	11.3055	3.78175	0.00122003	0.0119646	-2.12765
ENSMUSG00000004035	Gstm7	1.91378	0.358559	3.78169	0.0012202	0.0119646	-0.811012
ENSMUSG00000030530	Furin	-0.451634	5.73286	-3.77964	0.00122599	0.0120123	-1.64684
ENSMUSG00000032536	Trak1	0.430139	5.69802	3.77316	0.00124444	0.0121839	-1.63067
ENSMUSG00000024474	Ik	0.342527	7.56768	3.77247	0.0012464	0.0121923	-1.89232
ENSMUSG00000049624	Slc17a5	-0.986669	2.70567	-3.77221	0.00124715	0.0121923	-1.03324
ENSMUSG00000033671	Cep350	0.415618	5.9776	3.77039	0.00125239	0.0122344	-1.72252
ENSMUSG00000022361	Zhx1	0.534911	4.59494	3.76969	0.00125441	0.012245	-1.47448
ENSMUSG00000036676	Tmtc3	-0.631674	4.15013	-3.76925	0.00125568	0.0122483	-1.28219
ENSMUSG00000045193	Cirbp	-0.50904	4.52478	-3.76859	0.00125761	0.0122579	-1.4296
ENSMUSG00000028461	Ccdc107	-0.746563	3.96095	-3.76646	0.00126379	0.012309	-1.36551
ENSMUSG00000027999	Pla2g12a	0.475533	5.30081	3.76473	0.00126883	0.012349	-1.50676
ENSMUSG00000021557	Agtpbp1	0.49452	5.09968	3.76252	0.00127533	0.0123765	-1.46959
ENSMUSG00000015882	Lcorl	0.4652	5.36626	3.76231	0.00127593	0.0123765	-1.58246
ENSMUSG00000003200	Sh3gl1	-0.571334	5.01475	-3.76225	0.00127612	0.0123765	-1.40874
ENSMUSG00000041625	Ggact	-0.612633	4.49956	-3.76186	0.00127725	0.0123765	-1.42333
ENSMUSG00000049470	Aff4	0.330567	7.01991	3.76152	0.00127827	0.0123765	-1.86556
ENSMUSG00000039745	Htatip2	0.457304	6.13425	3.76142	0.00127854	0.0123765	-1.7315
ENSMUSG00000030677	Kif22	0.436742	6.16991	3.76089	0.00128011	0.0123765	-1.72564
ENSMUSG00000061527	Krt5	-3.19042	-1.57663	-3.76065	0.00128083	0.0123765	-1.21225
ENSMUSG00000027808	Serp1	0.394221	7.71892	3.7605	0.00128127	0.0123765	-1.9125
ENSMUSG00000012405	Rpl15	-0.66117	5.6893	-3.76023	0.00128207	0.0123765	-1.49542
ENSMUSG00000026170	Cyp27a1	1.292	1.89644	3.75999	0.00128278	0.0123765	-0.913031
ENSMUSG00000004980	Hnrnpa2b1	-0.459001	8.6629	-3.75991	0.001283	0.0123765	-1.95269
ENSMUSG00000020964	Sel1l	0.349331	6.48557	3.75871	0.00128655	0.0124016	-1.80565
ENSMUSG00000030779	Rbbp6	0.308231	7.9607	3.75658	0.00129288	0.0124535	-1.95919
ENSMUSG00000020309	Chac2	-0.605386	3.71243	-3.75556	0.00129594	0.0124667	-1.28925
ENSMUSG00000020198	Ap3d1	0.366764	6.90998	3.75549	0.00129615	0.0124667	-1.89078
ENSMUSG00000020415	Pttg1	0.653138	4.71082	3.75244	0.00130528	0.0125452	-1.48818
ENSMUSG00000037960	Card19	-0.610921	5.13192	-3.75095	0.00130978	0.0125793	-1.5567
ENSMUSG00000079316	Rab9	-0.60252	4.4856	-3.75003	0.00131255	0.0125934	-1.39678
ENSMUSG00000037646	Vps13b	0.479531	5.50863	3.74982	0.00131318	0.0125934	-1.67186
ENSMUSG00000036745	Ttll7	0.626303	3.40701	3.74864	0.00131676	0.0126185	-1.31494
ENSMUSG00000056228	Cars2	0.722705	4.22821	3.74816	0.00131822	0.0126233	-1.30516
ENSMUSG00000025351	Cd63	-0.679351	5.19242	-3.7476	0.00131992	0.0126303	-1.51054
ENSMUSG00000037411	Serpine1	-1.45253	1.85231	-3.7467	0.00132265	0.0126473	-0.901282
ENSMUSG00000022885	St6gal1	-1.43624	2.63238	-3.74571	0.00132567	0.0126669	-0.966652
ENSMUSG00000030685	Kctd13	-1.77286	2.00729	-3.74523	0.00132713	0.0126716	-0.878681
ENSMUSG00000022306	Zfpm2	-1.81531	-0.370571	-3.74374	0.00133171	0.012706	-0.885062
ENSMUSG00000057421	Las1l	-0.403569	6.16703	-3.73676	0.00135328	0.0129024	-1.76936
ENSMUSG00000050332	Amer1	-0.615906	4.14438	-3.73602	0.00135559	0.0129151	-1.363
ENSMUSG00000038816	Ctnnal1	0.330431	6.00802	3.7353	0.00135785	0.0129199	-1.83532
ENSMUSG00000019528	Gyg	-0.711168	3.58478	-3.73523	0.00135807	0.0129199	-1.27895
ENSMUSG00000018239	Zcchc10	0.370512	6.2162	3.73019	0.0013739	0.0130611	-1.74428
ENSMUSG00000050213	Snip1	-0.760259	4.21311	-3.72828	0.00137997	0.0131005	-1.28406
ENSMUSG00000030793	Pycard	1.86355	0.486303	3.72825	0.00138006	0.0131005	-0.917904
ENSMUSG00000034227	Foxj1	-2.06663	-1.15562	-3.72789	0.00138123	0.0131022	-0.9579
ENSMUSG00000032128	Robo3	-2.0865	-0.921569	-3.7256	0.00138851	0.0131463	-0.986017
ENSMUSG00000046761	Fam83h	-0.475835	4.81293	-3.7255	0.00138883	0.0131463	-1.63603
ENSMUSG00000078954	Arhgap8	2.1457	0.29177	3.72522	0.00138974	0.0131463	-1.00034
ENSMUSG00000030067	Foxp1	-0.36421	7.18987	-3.72517	0.0013899	0.0131463	-1.90376
ENSMUSG00000030103	Bhlhe40	-0.463961	6.28502	-3.72384	0.00139415	0.013177	-1.78706
ENSMUSG00000046364	Rpl27a	-0.341503	7.13227	-3.72176	0.00140085	0.0132308	-1.95131
ENSMUSG00000024799	Tm7sf2	-0.635432	4.13437	-3.72045	0.00140509	0.0132613	-1.37925
ENSMUSG00000019841	Rev3l	0.441626	5.38598	3.71966	0.00140765	0.0132759	-1.6662
ENSMUSG00000039704	Lmbrd2	0.378242	6.21378	3.71677	0.00141704	0.0133548	-1.84313
ENSMUSG00000059534	Uqcr10	0.36239	7.72767	3.71639	0.00141828	0.0133569	-2.01474
ENSMUSG00000021553	Slc28a3	2.18018	-0.674613	3.7123	0.00143169	0.0134684	-1.01424
ENSMUSG00000021509	Slc25a48	0.470208	6.57194	3.71215	0.00143217	0.0134684	-1.93838
ENSMUSG00000021868	Ppif	-0.594339	5.2141	-3.7117	0.00143366	0.0134727	-1.55895
ENSMUSG00000049504	Proser1	-0.521703	4.40532	-3.71095	0.00143616	0.0134865	-1.51612
ENSMUSG00000026032	Ndufb3	-0.499382	6.75976	-3.71043	0.00143785	0.0134866	-1.86531
ENSMUSG00000029727	Cyp3a13	-1.15788	2.37509	-3.71032	0.00143822	0.0134866	-1.07193
ENSMUSG00000044471	Lncpint	2.58661	0.142633	3.70783	0.00144648	0.013548	-1.08495
ENSMUSG00000030852	Tacc2	-0.505859	5.38029	-3.70773	0.00144684	0.013548	-1.6829
ENSMUSG00000039910	Cited2	-0.404211	5.92248	-3.70632	0.00145152	0.0135797	-1.9025
ENSMUSG00000028544	Slc5a9	-2.33917	0.513815	-3.70609	0.0014523	0.0135797	-0.995196
ENSMUSG00000025245	Lztfl1	-0.585095	4.35469	-3.70574	0.00145347	0.0135809	-1.49439
ENSMUSG00000003031	Cdkn1b	0.383847	6.39435	3.70443	0.00145787	0.0136123	-1.91864
ENSMUSG00000047126	Cltc	0.29816	8.4473	3.70396	0.00145945	0.0136149	-2.12926
ENSMUSG00000005470	Asf1b	0.524452	5.35044	3.70373	0.00146023	0.0136149	-1.62589
ENSMUSG00000028127	Abcd3	0.281967	7.07313	3.70338	0.0014614	0.0136162	-2.02841
ENSMUSG00000035960	Apex1	-0.561339	6.04774	-3.70273	0.00146358	0.0136268	-1.74104
ENSMUSG00000073775	Kti12	-0.809364	4.35027	-3.69944	0.00147471	0.0137207	-1.31584
ENSMUSG00000042709	Atpaf2	-0.803753	3.7812	-3.69878	0.00147695	0.0137318	-1.25735
ENSMUSG00000027333	Smox	0.424543	6.32624	3.6974	0.00148164	0.0137625	-1.92302
ENSMUSG00000069808	Tlcd3a	0.592086	4.96024	3.69719	0.00148236	0.0137625	-1.59937
ENSMUSG00000016534	Lamp2	-0.354103	6.24484	-3.69648	0.00148477	0.0137752	-1.98091
ENSMUSG00000064215	Ifi27	0.446216	4.28841	3.69421	0.00149255	0.0138375	-1.76959
ENSMUSG00000038793	Lefty1	1.60176	0.0504085	3.69358	0.00149472	0.0138478	-0.980666
ENSMUSG00000028577	Plaa	-0.424285	5.91373	-3.69192	0.00150046	0.0138912	-1.81555
ENSMUSG00000041126	H2az2	0.331127	7.23448	3.68693	0.00151779	0.0140417	-2.08448
ENSMUSG00000024054	Smchd1	0.42885	6.51158	3.68488	0.00152494	0.0140979	-1.90389
ENSMUSG00000008035	Mid1ip1	-0.28561	7.36883	-3.68367	0.00152921	0.0141274	-2.09864
ENSMUSG00000063200	Nol7	0.297824	8.34249	3.68269	0.00153266	0.0141493	-2.12996
ENSMUSG00000027456	Sdcbp2	0.40803	5.10922	3.67905	0.00154554	0.0142581	-1.88154
ENSMUSG00000042063	Zfp386	-0.678802	4.26411	-3.67763	0.0015506	0.0142933	-1.56794
ENSMUSG00000034285	Nipsnap1	-0.398262	5.35763	-3.67737	0.00155153	0.0142933	-1.80672
ENSMUSG00000028954	Nub1	0.367259	6.31626	3.67392	0.00156388	0.0143969	-1.97388
ENSMUSG00000040848	Sft2d2	0.408334	7.10521	3.67326	0.00156628	0.0144089	-2.04984
ENSMUSG00000022389	Tef	-0.543499	4.61871	-3.67199	0.00157087	0.0144409	-1.8378
ENSMUSG00000028614	Ndc1	-0.533573	5.19915	-3.67095	0.00157462	0.0144603	-1.6464
ENSMUSG00000066068	Gm13611	-1.49693	2.13656	-3.67079	0.00157518	0.0144603	-1.05173
ENSMUSG00000031731	Ap1g1	0.315983	6.72931	3.66993	0.00157831	0.0144789	-2.0493
ENSMUSG00000042216	Sgsm1	0.729591	4.15688	3.6685	0.0015835	0.0145163	-1.50611
ENSMUSG00000071652	Ints5	-0.451568	5.67588	-3.6654	0.00159485	0.0146101	-1.84174
ENSMUSG00000027170	Eif3m	-0.584234	6.42549	-3.66443	0.00159839	0.0146231	-1.94968
ENSMUSG00000023169	Slc38a1	-0.399918	6.54347	-3.66433	0.00159878	0.0146231	-1.82282
ENSMUSG00000078184	NA	-0.873923	3.93811	-3.6641	0.00159961	0.0146231	-1.47057
ENSMUSG00000020427	Igfbp3	-2.80516	-1.18887	-3.66063	0.00161244	0.0147298	-1.47565
ENSMUSG00000030983	Bccip	-0.668004	4.81493	-3.66033	0.00161353	0.0147298	-1.56671
ENSMUSG00000068566	Myadm	-0.465338	6.12933	-3.65721	0.00162516	0.0148256	-1.9527
ENSMUSG00000038775	Vill	0.677887	2.90547	3.65673	0.00162696	0.0148317	-1.56895
ENSMUSG00000012519	Mlkl	0.564883	4.49378	3.6539	0.0016376	0.0149183	-1.65558
ENSMUSG00000027881	Prpf38b	0.332853	7.94363	3.6526	0.00164248	0.0149523	-2.17273
ENSMUSG00000033769	Exoc6b	0.429505	5.09513	3.65209	0.00164441	0.0149596	-1.79638
ENSMUSG00000001300	Efnb2	-0.374746	5.63729	-3.65124	0.00164761	0.0149604	-2.0174
ENSMUSG00000029196	Tada2b	0.613659	4.55869	3.6512	0.00164777	0.0149604	-1.60392
ENSMUSG00000045694	Gm4997	-0.635032	8.70798	-3.65116	0.00164793	0.0149604	-2.28548
ENSMUSG00000020547	Bzw2	-0.337054	7.78344	-3.64903	0.00165602	0.0150235	-2.12192
ENSMUSG00000023972	Ptk7	-1.11212	3.37954	-3.64843	0.0016583	0.0150337	-1.2832
ENSMUSG00000021494	Ddx41	0.461558	5.5415	3.64185	0.00168359	0.0152524	-1.82227
ENSMUSG00000024885	Aldh3b1	0.885198	2.14844	3.64007	0.00169047	0.0153042	-1.47442
ENSMUSG00000044674	Fzd1	-2.29269	2.47806	-3.63963	0.00169219	0.0153092	-1.10235
ENSMUSG00000055044	Pdlim1	0.369897	6.9085	3.63782	0.00169924	0.0153624	-2.20055
ENSMUSG00000033669	Zfp7	-0.667951	4.28834	-3.63727	0.00170142	0.0153715	-1.5863
ENSMUSG00000025001	Hells	-0.290376	7.87291	-3.63426	0.00171321	0.0154673	-2.15162
ENSMUSG00000029864	Gstk1	0.642689	2.80153	3.63386	0.00171478	0.0154708	-1.49321
ENSMUSG00000026831	Pierce1	0.7327	0.574367	3.63244	0.0017204	0.0155109	-1.38762
ENSMUSG00000097487	Ptges3l	1.30996	1.47328	3.63016	0.00172945	0.0155817	-1.1653
ENSMUSG00000015575	Atp6v0e	-0.345946	6.6354	-3.62964	0.0017315	0.0155877	-2.13621
ENSMUSG00000040488	Ltbp4	-2.1077	0.209988	-3.62939	0.00173249	0.0155877	-1.18634
ENSMUSG00000022096	Hr	-2.7016	0.633695	-3.62813	0.00173751	0.0156187	-1.35037
ENSMUSG00000024059	Clip4	1.02867	3.0752	3.62787	0.00173855	0.0156187	-1.29388
ENSMUSG00000006445	Epha2	-1.03523	4.34572	-3.62756	0.00173982	0.0156187	-1.40765
ENSMUSG00000022809	Nr1i2	-1.63401	-0.203665	-3.62733	0.00174071	0.0156187	-1.12245
ENSMUSG00000037053	Azgp1	1.52433	0.426145	3.62643	0.00174432	0.0156362	-1.1446
ENSMUSG00000047215	Rpl9	-0.337991	9.31434	-3.62625	0.00174505	0.0156362	-2.34324
ENSMUSG00000036285	Noa1	-0.624743	4.72753	-3.62508	0.00174975	0.0156676	-1.59671
ENSMUSG00000025337	Sbds	0.428896	6.44926	3.62375	0.00175508	0.0156912	-2.0353
ENSMUSG00000027356	Fermt1	0.35133	7.57313	3.6234	0.00175652	0.0156912	-2.26134
ENSMUSG00000036731	Cysrt1	0.47518	4.60572	3.62328	0.00175701	0.0156912	-1.93239
ENSMUSG00000029090	Adgra3	-0.779061	3.97247	-3.62281	0.0017589	0.0156912	-1.5031
ENSMUSG00000024571	Txnl4a	-0.733091	5.75701	-3.62267	0.00175947	0.0156912	-1.92244
ENSMUSG00000025857	Dnaaf5	-1.04895	3.18629	-3.62264	0.00175957	0.0156912	-1.32377
ENSMUSG00000038379	Ttk	0.546682	6.14693	3.62178	0.00176307	0.0157117	-1.99495
ENSMUSG00000042215	Bag2	-1.13236	3.61801	-3.61998	0.00177037	0.015766	-1.26012
ENSMUSG00000030815	Phkg2	0.876108	3.32727	3.61831	0.00177718	0.0158159	-1.43519
ENSMUSG00000021866	Anxa11	0.390665	6.45693	3.61696	0.00178268	0.0158541	-2.14473
ENSMUSG00000022556	Hsf1	-0.842867	3.97691	-3.61623	0.00178569	0.0158675	-1.44969
ENSMUSG00000040282	Cdin1	0.572032	4.29548	3.61601	0.0017866	0.0158675	-1.71868
ENSMUSG00000026305	Lrrfip1	0.298773	8.09403	3.61517	0.00179004	0.0158873	-2.30255
ENSMUSG00000040613	Apobec1	-0.944013	2.25811	-3.61407	0.00179459	0.0159168	-1.38994
ENSMUSG00000026356	Dars	-0.467589	5.99776	-3.61202	0.00180303	0.0159808	-2.01744
ENSMUSG00000005683	Cs	-0.399543	7.45512	-3.61157	0.00180492	0.0159868	-2.21939
ENSMUSG00000001707	Eef1e1	-0.988035	4.57018	-3.61097	0.00180742	0.0159981	-1.56439
ENSMUSG00000029110	Rnf4	-0.504208	5.90037	-3.60891	0.00181598	0.016063	-1.95945
ENSMUSG00000001435	Col18a1	-0.454796	5.42224	-3.60734	0.00182255	0.0161088	-1.97076
ENSMUSG00000031955	Bcar1	-0.52473	5.50956	-3.60698	0.00182406	0.0161088	-1.93859
ENSMUSG00000040822	1700123O20Rik	-0.53091	4.71286	-3.60679	0.00182485	0.0161088	-1.78257
ENSMUSG00000025135	Anapc11	0.315337	6.95206	3.60643	0.00182633	0.016111	-2.19702
ENSMUSG00000048787	Dcun1d3	-0.996153	2.51214	-3.60411	0.00183611	0.0161864	-1.37424
ENSMUSG00000021458	Aopep	-0.474502	5.02899	-3.60346	0.00183886	0.0161997	-1.87734
ENSMUSG00000015217	Hmgb3	-0.35285	6.59535	-3.60239	0.00184335	0.0162284	-2.0916
ENSMUSG00000111743	NA	-0.981854	2.61773	-3.60159	0.00184676	0.0162408	-1.41445
ENSMUSG00000022836	Mylk	-0.385986	6.32915	-3.60148	0.00184723	0.0162408	-2.13454
ENSMUSG00000030451	Herc2	0.359026	6.20397	3.60057	0.00185109	0.0162638	-2.13207
ENSMUSG00000029769	Ccdc136	1.19089	1.94062	3.60021	0.00185263	0.0162664	-1.21735
ENSMUSG00000037852	Cpe	-0.840056	2.10534	-3.59932	0.00185642	0.0162888	-1.40181
ENSMUSG00000025869	Nop16	-0.482789	5.2894	-3.59781	0.00186288	0.0163318	-1.82736
ENSMUSG00000053510	Nrd1	0.446233	7.22851	3.59759	0.00186382	0.0163318	-2.2501
ENSMUSG00000116908	NA	1.05077	2.70179	3.59682	0.00186712	0.0163498	-1.41416
ENSMUSG00000039483	Asb6	-1.03226	3.12514	-3.59639	0.00186893	0.0163547	-1.37272
ENSMUSG00000031922	Cep57	0.321077	6.72551	3.59463	0.0018765	0.0163991	-2.16443
ENSMUSG00000017466	Timp2	0.393672	8.19045	3.59463	0.00187651	0.0163991	-2.34487
ENSMUSG00000030978	Rrm1	0.288959	7.53199	3.5931	0.00188313	0.016446	-2.26823
ENSMUSG00000058704	Memo1	-0.842165	4.60398	-3.59124	0.00189118	0.0165053	-1.67042
ENSMUSG00000019820	Utrn	0.322555	6.67689	3.59026	0.00189543	0.016523	-2.26712
ENSMUSG00000022584	Ly6c2	-2.65173	1.44172	-3.59019	0.00189573	0.016523	-1.36158
ENSMUSG00000043716	Rpl7	-0.283262	10.6118	-3.5874	0.00190792	0.0166182	-2.53016
ENSMUSG00000028470	Hint2	0.434125	5.19697	3.58609	0.00191369	0.0166574	-2.00548
ENSMUSG00000048922	Cdca2	0.424585	6.22006	3.58531	0.00191711	0.0166682	-2.1252
ENSMUSG00000049493	Pls1	0.356124	6.26473	3.58523	0.00191747	0.0166682	-2.16936
ENSMUSG00000022160	Mettl3	-0.678304	3.60643	-3.58479	0.0019194	0.0166738	-1.50921
ENSMUSG00000026870	Cutal	-2.5498	-0.720874	-3.58308	0.00192693	0.0167282	-1.26968
ENSMUSG00000046688	Tifa	-0.818762	2.76019	-3.58164	0.00193333	0.0167663	-1.45764
ENSMUSG00000074513	Arfip1	0.554198	5.7373	3.58151	0.00193388	0.0167663	-2.05746
ENSMUSG00000053964	Lgals4	0.245104	10.2904	3.58018	0.00193982	0.0168021	-2.56364
ENSMUSG00000001151	Pcnt	0.385828	6.38644	3.58001	0.00194058	0.0168021	-2.18847
ENSMUSG00000026078	Pdcl3	-0.761443	4.48873	-3.57892	0.00194542	0.0168329	-1.77699
ENSMUSG00000024177	Nme4	-0.625676	4.38802	-3.57485	0.00196367	0.0169795	-1.8406
ENSMUSG00000028465	Tln1	0.355184	6.88747	3.57406	0.00196724	0.0169834	-2.29036
ENSMUSG00000001348	Acp5	0.444884	4.68842	3.57396	0.00196771	0.0169834	-1.98457
ENSMUSG00000051695	Pcbp1	-0.345903	8.06275	-3.57389	0.001968	0.0169834	-2.35099
ENSMUSG00000081214	NA	-1.24989	4.53663	-3.57064	0.00198276	0.0170995	-1.6937
ENSMUSG00000042675	Ypel3	0.47575	4.3256	3.56917	0.00198945	0.0171459	-2.04669
ENSMUSG00000084349	Rpl3-ps1	-0.639583	6.99604	-3.56791	0.0019952	0.0171842	-2.32102
ENSMUSG00000026827	Gpd2	0.282045	8.73167	3.5669	0.00199982	0.0172126	-2.46824
ENSMUSG00000001289	Pfdn5	0.278886	6.91505	3.56576	0.00200505	0.0172417	-2.31623
ENSMUSG00000108389	NA	2.20924	0.124478	3.5656	0.00200583	0.0172417	-1.27288
ENSMUSG00000021326	Trim27	0.314526	7.21816	3.56527	0.00200734	0.0172434	-2.30206
ENSMUSG00000007908	Hmgcll1	-0.515421	4.58926	-3.56494	0.00200884	0.0172449	-1.93511
ENSMUSG00000021765	Fst	-2.50217	1.36368	-3.56403	0.00201303	0.0172696	-1.33478
ENSMUSG00000022686	B3gnt5	-3.28357	0.741071	-3.56243	0.00202046	0.0173012	-1.4835
ENSMUSG00000029304	Spp1	-3.33449	-1.14806	-3.56236	0.00202078	0.0173012	-1.53584
ENSMUSG00000026643	Nmt2	-0.378948	6.2275	-3.56225	0.00202129	0.0173012	-2.19361
ENSMUSG00000056342	Usp34	0.337051	8.1988	3.56203	0.0020223	0.0173012	-2.42038
ENSMUSG00000072692	Rpl37rt	-0.66761	8.58505	-3.56181	0.00202331	0.0173012	-2.46477
ENSMUSG00000022723	Crybg3	0.655329	4.46635	3.56152	0.0020247	0.0173017	-1.77888
ENSMUSG00000034271	Jdp2	0.652141	4.63725	3.56095	0.00202733	0.0173052	-1.70203
ENSMUSG00000038975	Rabggtb	-0.401382	6.21338	-3.56086	0.00202775	0.0173052	-2.14173
ENSMUSG00000027210	Meis2	-2.96629	-0.42825	-3.55902	0.00203631	0.017367	-1.56725
ENSMUSG00000028068	Iqgap3	0.769002	4.6483	3.55869	0.00203787	0.017369	-1.82559
ENSMUSG00000031430	Vsig1	2.65981	-0.328258	3.55701	0.00204571	0.0174244	-1.41452
ENSMUSG00000031822	Gse1	-0.669627	3.73496	-3.55505	0.00205496	0.0174918	-1.75944
ENSMUSG00000041351	Rap1gap	1.70055	0.538689	3.55378	0.00206096	0.0175315	-1.26005
ENSMUSG00000049036	Tmem121	1.44815	1.94062	3.55328	0.00206333	0.0175403	-1.27117
ENSMUSG00000043088	Il17re	0.494539	4.19114	3.55274	0.00206589	0.0175507	-1.94144
ENSMUSG00000029014	Dnajc2	-0.322405	8.20576	-3.55137	0.00207236	0.0175849	-2.38662
ENSMUSG00000030759	Far1	-0.448643	5.70516	-3.55132	0.0020726	0.0175849	-2.18184
ENSMUSG00000050395	Tnfsf15	-0.78004	2.49595	-3.55066	0.00207576	0.0175882	-1.50162
ENSMUSG00000018677	Slc25a39	0.397133	7.49804	3.55049	0.00207657	0.0175882	-2.37108
ENSMUSG00000033389	Arhgap44	-2.03979	0.661891	-3.55039	0.00207702	0.0175882	-1.26722
ENSMUSG00000035517	Tdrd7	-1.01499	3.29567	-3.54977	0.00208	0.0176021	-1.43633
ENSMUSG00000045752	Tssc4	0.649624	4.82749	3.54852	0.00208595	0.017641	-1.87445
ENSMUSG00000010601	Apol7a	1.34574	1.02766	3.54687	0.00209385	0.0176813	-1.31326
ENSMUSG00000062963	Ufc1	0.365679	6.11987	3.54686	0.0020939	0.0176813	-2.23226
ENSMUSG00000034218	Atm	0.509761	5.51269	3.54668	0.00209476	0.0176813	-2.0695
ENSMUSG00000003779	Kif20a	0.474606	6.12072	3.54265	0.0021142	0.0178281	-2.18758
ENSMUSG00000026701	Prdx6	0.249477	9.44585	3.54252	0.00211488	0.0178281	-2.60465
ENSMUSG00000070643	Sox13	0.767496	3.1921	3.54207	0.00211705	0.017835	-1.53596
ENSMUSG00000068396	Rpl34-ps1	-1.70096	3.374	-3.54097	0.00212237	0.0178683	-1.43401
ENSMUSG00000052459	Atp6v1a	0.353513	7.41817	3.53917	0.00213115	0.0179306	-2.42994
ENSMUSG00000060519	Tor3a	0.451057	4.5073	3.53782	0.00213777	0.0179749	-1.92785
ENSMUSG00000049717	Lig4	-0.622004	3.93738	-3.53579	0.00214775	0.0180305	-1.70718
ENSMUSG00000024642	Tle4	0.394482	6.49749	3.53567	0.00214831	0.0180305	-2.33429
ENSMUSG00000066443	Gm10163	-1.50125	2.02406	-3.53563	0.00214852	0.0180305	-1.45594
ENSMUSG00000020300	Cpeb4	0.421296	4.89891	3.53445	0.00215433	0.0180677	-2.19292
ENSMUSG00000017670	Elmo2	-0.754847	3.13333	-3.53395	0.00215684	0.0180772	-1.60654
ENSMUSG00000030872	Gga2	-0.959165	2.74818	-3.53283	0.00216236	0.0181118	-1.40059
ENSMUSG00000026103	Gls	0.300852	6.85183	3.53145	0.0021692	0.0181575	-2.31203
ENSMUSG00000117962	NA	-1.94026	3.46273	-3.5306	0.00217344	0.0181814	-1.48964
ENSMUSG00000038646	Ramac	-0.769437	4.0229	-3.52952	0.00217883	0.0182149	-1.67123
ENSMUSG00000022114	Spry2	-0.609056	5.0858	-3.52588	0.00219706	0.0183556	-2.02407
ENSMUSG00000063875	Rps6-ps1	-1.01373	4.28035	-3.52503	0.00220138	0.0183689	-1.93224
ENSMUSG00000022314	Rad21	0.410563	8.32317	3.52501	0.00220146	0.0183689	-2.49983
ENSMUSG00000035202	Lars2	-0.520218	4.43921	-3.52439	0.0022046	0.0183825	-1.99754
ENSMUSG00000041297	Cdk13	0.352784	6.69386	3.524	0.00220655	0.0183825	-2.3449
ENSMUSG00000095799	Eif1ad10	-3.09011	-0.719853	-3.52365	0.00220834	0.0183825	-1.65646
ENSMUSG00000061878	Sphk1	-0.960873	1.85776	-3.52358	0.00220871	0.0183825	-1.48653
ENSMUSG00000035930	Chst4	0.492882	4.92309	3.52269	0.00221322	0.0183947	-2.19433
ENSMUSG00000024143	Rhoq	-0.552876	4.78187	-3.52267	0.00221328	0.0183947	-1.99501
ENSMUSG00000075420	Smim6	0.416849	5.04264	3.52246	0.00221439	0.0183947	-2.18315
ENSMUSG00000028832	Stmn1	0.498919	6.63173	3.52108	0.0022214	0.0184413	-2.33802
ENSMUSG00000037313	Tacc3	0.397344	7.14036	3.52052	0.00222426	0.0184533	-2.39174
ENSMUSG00000057193	Slc44a2	0.580133	4.89956	3.51876	0.00223324	0.0185161	-2.12762
ENSMUSG00000007035	Msh5	1.50122	1.00716	3.51715	0.00224147	0.0185634	-1.33656
ENSMUSG00000062456	Rpl9-ps6	-0.725787	7.65149	-3.51709	0.00224178	0.0185634	-2.50511
ENSMUSG00000027828	Ssr3	-0.434542	7.41702	-3.51565	0.00224918	0.0186043	-2.4357
ENSMUSG00000026142	Rhbdd1	0.540022	4.77885	3.51558	0.00224956	0.0186043	-1.97072
ENSMUSG00000006418	Rnf114	-0.563602	4.80235	-3.51484	0.00225338	0.0186242	-2.0612
ENSMUSG00000023942	Slc29a1	-0.720631	4.93979	-3.51409	0.00225722	0.0186441	-1.83006
ENSMUSG00000010054	Tusc2	0.421194	4.80375	3.51174	0.00226942	0.0187331	-2.02818
ENSMUSG00000004221	Ikbkg	-0.479665	4.09354	-3.51094	0.00227362	0.0187559	-1.94888
ENSMUSG00000045007	Tubg2	3.44335	-1.44395	3.51039	0.00227648	0.0187677	-1.61618
ENSMUSG00000024999	Noc3l	-0.673521	4.87116	-3.50986	0.00227923	0.0187786	-1.90207
ENSMUSG00000041920	Slc16a6	0.468736	6.46367	3.50939	0.0022817	0.0187847	-2.30329
ENSMUSG00000057841	Rpl32	-0.411329	10.7346	-3.50905	0.00228345	0.0187847	-2.71813
ENSMUSG00000081051	Gm15427	-0.61448	6.38841	-3.50889	0.00228427	0.0187847	-2.38425
ENSMUSG00000094559	Cyp2d34	-0.949539	0.650753	-3.50827	0.00228754	0.0187989	-1.56154
ENSMUSG00000118219	NA	-2.4133	1.50738	-3.5079	0.00228948	0.0187989	-1.51163
ENSMUSG00000022956	Atp5o	0.360548	8.39131	3.50774	0.0022903	0.0187989	-2.54998
ENSMUSG00000036073	Galt	0.814537	2.91957	3.50684	0.00229502	0.0188258	-1.58619
ENSMUSG00000040339	Eeig2	-0.362035	6.36845	-3.50648	0.00229696	0.0188299	-2.35259
ENSMUSG00000029440	Psmd9	0.504194	4.61658	3.50469	0.00230636	0.0188951	-1.96947
ENSMUSG00000033306	Lpp	0.344974	7.49549	3.5041	0.00230948	0.0189088	-2.53702
ENSMUSG00000026303	Mlph	0.347556	5.89255	3.50239	0.00231857	0.0189714	-2.39942
ENSMUSG00000025145	Lrrc45	0.499973	4.85937	3.49954	0.00233373	0.0190725	-2.10155
ENSMUSG00000032231	Anxa2	0.238873	10.2025	3.49952	0.00233384	0.0190725	-2.70386
ENSMUSG00000067889	Sptbn2	0.858061	1.73971	3.49863	0.0023386	0.0190996	-1.60413
ENSMUSG00000060143	Gm10076	-0.435237	7.28971	-3.4982	0.00234091	0.0191008	-2.49708
ENSMUSG00000022365	Derl1	0.385722	6.04673	3.49806	0.00234168	0.0191008	-2.27939
ENSMUSG00000037972	Snn	-1.37251	1.37753	-3.49754	0.00234446	0.0191117	-1.42254
ENSMUSG00000015970	Chdh	-1.20952	1.62986	-3.49603	0.00235257	0.0191659	-1.52845
ENSMUSG00000032624	Eml4	0.305733	7.58715	3.49501	0.00235807	0.0191987	-2.53107
ENSMUSG00000019433	Gipc1	0.420449	4.82062	3.49139	0.00237768	0.019338	-2.10619
ENSMUSG00000028234	Rps20	-0.263939	10.9871	-3.49131	0.00237813	0.019338	-2.77736
ENSMUSG00000028975	Pex14	0.574941	4.48703	3.48986	0.00238601	0.0193901	-1.95416
ENSMUSG00000036109	Mbnl3	0.596591	5.21066	3.48913	0.00239003	0.0194107	-2.13461
ENSMUSG00000109313	NA	-2.71506	-0.869386	-3.48811	0.0023956	0.0194358	-1.74933
ENSMUSG00000041219	Arhgap11a	0.42106	5.71303	3.48802	0.00239609	0.0194358	-2.22409
ENSMUSG00000035873	Pawr	0.396648	7.09853	3.48669	0.0024034	0.019483	-2.46784
ENSMUSG00000034362	Csta1	-0.637351	2.57098	-3.48531	0.00241099	0.0195324	-1.93642
ENSMUSG00000003458	Ncstn	-0.894402	2.93605	-3.48499	0.00241277	0.0195348	-1.64248
ENSMUSG00000023951	Vegfa	-0.400351	6.97681	-3.484	0.00241827	0.0195673	-2.4497
ENSMUSG00000031521	Aga	-0.569168	4.17056	-3.48171	0.00243094	0.0196576	-2.09801
ENSMUSG00000078234	Klhdc7a	-0.934058	2.25784	-3.48018	0.00243951	0.0197147	-1.64044
ENSMUSG00000085078	C030013C21Rik	1.9262	0.195015	3.47872	0.00244763	0.0197681	-1.41646
ENSMUSG00000033295	Ptprf	0.323059	7.7931	3.47818	0.00245066	0.0197805	-2.60942
ENSMUSG00000033900	Map9	-1.1991	2.28299	-3.47775	0.00245309	0.0197879	-1.51483
ENSMUSG00000030822	Prr14	-0.715537	4.06821	-3.47652	0.00246001	0.0198315	-1.87746
ENSMUSG00000022336	Eif3e	-0.473175	8.27275	-3.47587	0.00246364	0.0198401	-2.60457
ENSMUSG00000029059	Prxl2b	-1.03394	2.36173	-3.47579	0.00246411	0.0198401	-1.65512
ENSMUSG00000032712	Resf1	-0.298017	7.31618	-3.47522	0.00246731	0.0198537	-2.56056
ENSMUSG00000102970	NA	2.58088	0.386553	3.47445	0.00247167	0.0198766	-1.47715
ENSMUSG00000039967	Zfp292	0.312382	7.48418	3.4732	0.00247875	0.0199194	-2.5715
ENSMUSG00000049858	Suox	-0.683462	3.96565	-3.47298	0.00248004	0.0199194	-1.98822
ENSMUSG00000038525	Armc10	-0.518264	5.31988	-3.47166	0.00248749	0.0199669	-2.1761
ENSMUSG00000084416	Rpl10a-ps1	-0.822854	6.90532	-3.47122	0.00249001	0.019975	-2.53852
ENSMUSG00000052698	Tln2	0.440212	6.27628	3.4706	0.00249356	0.0199893	-2.3851
ENSMUSG00000031314	Taf1	0.464682	6.95733	3.47012	0.00249629	0.0199893	-2.48889
ENSMUSG00000006154	Eps8l1	0.507726	3.24343	3.47011	0.00249637	0.0199893	-1.99361
ENSMUSG00000040591	Cstpp1	-1.70958	1.14021	-3.45954	0.00255744	0.0204566	-1.44596
ENSMUSG00000085134	NA	-3.15264	-0.646271	-3.45947	0.00255786	0.0204566	-1.74722
ENSMUSG00000000983	Wfdc18	-1.89563	0.0424369	-3.45732	0.00257042	0.0205342	-1.45845
ENSMUSG00000038482	Tfdp1	-0.581982	5.43894	-3.45728	0.0025707	0.0205342	-2.15971
ENSMUSG00000031951	Tmem231	-1.74851	1.39506	-3.45662	0.00257457	0.0205526	-1.46704
ENSMUSG00000066233	Tmem42	-0.813676	2.65418	-3.45635	0.00257615	0.0205527	-1.66135
ENSMUSG00000099764	Rps10-ps2	-0.732583	7.36753	-3.45594	0.0025786	0.0205597	-2.61162
ENSMUSG00000029752	Asns	0.363672	7.63437	3.45436	0.00258788	0.0206212	-2.52063
ENSMUSG00000021748	Pdhb	0.346605	6.8893	3.45154	0.00260464	0.0207298	-2.48892
ENSMUSG00000026918	Brd3	-0.293839	7.43015	-3.45153	0.00260467	0.0207298	-2.59748
ENSMUSG00000037426	Depdc5	0.843846	2.88019	3.45044	0.00261122	0.0207693	-1.69937
ENSMUSG00000033557	Fam20b	-0.401137	5.72683	-3.45	0.00261384	0.0207739	-2.33938
ENSMUSG00000028261	Ndufaf4	-0.427989	6.21612	-3.44981	0.00261497	0.0207739	-2.26548
ENSMUSG00000040721	Zfhx2	-0.70667	2.81669	-3.44948	0.00261692	0.0207767	-1.8353
ENSMUSG00000001036	Epn2	-0.385807	5.43453	-3.44644	0.00263517	0.0208965	-2.33417
ENSMUSG00000028629	Exo5	-0.833676	3.43747	-3.44644	0.0026352	0.0208965	-1.77425
ENSMUSG00000024298	Zfp871	0.33489	6.05318	3.44307	0.00265555	0.0210452	-2.4501
ENSMUSG00000020185	E2f7	0.806207	4.25997	3.44247	0.0026592	0.0210614	-1.93938
ENSMUSG00000049327	Kmt5a	-0.375105	8.50078	-3.44159	0.00266458	0.021091	-2.67676
ENSMUSG00000021555	Naa35	0.330904	6.79879	3.44133	0.00266616	0.021091	-2.5507
ENSMUSG00000066149	Cdc26	-1.12273	3.32064	-3.44101	0.0026681	0.0210936	-1.59953
ENSMUSG00000037544	Dlgap5	0.468328	5.1287	3.43709	0.0026921	0.0212705	-2.25722
ENSMUSG00000025324	Atp10a	-2.54638	-5.48428e-06	-3.43678	0.00269402	0.0212729	-1.73247
ENSMUSG00000015652	Steap1	0.489258	5.52032	3.43588	0.00269957	0.0213038	-2.20074
ENSMUSG00000031918	Mtmr2	0.396391	5.90902	3.43414	0.0027103	0.0213755	-2.35214
ENSMUSG00000058799	Nap1l1	-0.221942	9.82343	-3.43353	0.0027141	0.0213755	-2.80394
ENSMUSG00000026754	Golga1	0.431976	5.30459	3.43343	0.00271469	0.0213755	-2.36135
ENSMUSG00000074358	Ccdc61	0.724914	3.40895	3.43335	0.00271518	0.0213755	-1.89744
ENSMUSG00000019927	Ube2d1	-0.675551	4.04004	-3.43253	0.00272027	0.0213933	-1.99485
ENSMUSG00000022765	Snap29	-0.740914	4.00372	-3.43246	0.00272071	0.0213933	-2.03423
ENSMUSG00000024462	Gabbr1	1.31282	2.03394	3.432	0.00272357	0.021403	-1.55188
ENSMUSG00000057657	Rps18-ps3	-0.634583	7.7731	-3.43162	0.00272597	0.021409	-2.69996
ENSMUSG00000111030	NA	2.18337	0.298884	3.42861	0.00274475	0.0215435	-1.53255
ENSMUSG00000026604	Ptpn14	0.370244	5.39712	3.42765	0.0027508	0.0215782	-2.41788
ENSMUSG00000032038	St3gal4	-0.971949	3.14549	-3.42523	0.00276601	0.0216844	-1.76321
ENSMUSG00000061607	Mdc1	0.463185	5.63144	3.42322	0.00277874	0.0217667	-2.35016
ENSMUSG00000008892	Vdac3	0.458335	5.59047	3.4227	0.00278203	0.0217667	-2.33942
ENSMUSG00000079505	NA	1.96118	0.67235	3.42269	0.00278211	0.0217667	-1.52278
ENSMUSG00000028999	Rint1	0.51595	3.91497	3.42253	0.00278315	0.0217667	-2.05592
ENSMUSG00000020641	Rsad2	-1.13688	2.16642	-3.4221	0.00278589	0.0217751	-1.62085
ENSMUSG00000023805	Synj2	0.677063	3.75303	3.42002	0.00279911	0.0218589	-1.94752
ENSMUSG00000028654	Mycl	-1.07874	2.83057	-3.41989	0.00279994	0.0218589	-1.74003
ENSMUSG00000043411	Usp48	0.342912	6.70551	3.4166	0.00282105	0.0220106	-2.59982
ENSMUSG00000044201	Cdc25c	0.585257	4.11413	3.41624	0.0028234	0.0220158	-2.06843
ENSMUSG00000031813	Mvb12a	0.521729	5.15691	3.41301	0.00284429	0.022157	-2.30364
ENSMUSG00000030826	Bcat2	0.74132	3.12474	3.41292	0.00284489	0.022157	-1.81063
ENSMUSG00000027327	Adissp	-0.493559	4.86914	-3.41211	0.00285013	0.0221846	-2.27037
ENSMUSG00000025364	Pa2g4	0.311881	9.2493	3.41163	0.00285327	0.0221959	-2.78967
ENSMUSG00000025357	Dgka	0.423572	4.90155	3.40869	0.00287246	0.0223319	-2.51099
ENSMUSG00000024302	Dtna	2.02576	0.854725	3.40837	0.00287455	0.0223349	-1.58541
ENSMUSG00000089762	Ier5l	-1.04238	2.93534	-3.40679	0.00288497	0.0224026	-1.74386
ENSMUSG00000025885	Myo5b	0.425493	5.22045	3.40568	0.00289231	0.0224462	-2.42884
ENSMUSG00000026667	Uhmk1	0.38108	5.70935	3.40233	0.00291451	0.0226051	-2.49671
ENSMUSG00000028656	Cap1	-0.476717	6.97861	-3.40109	0.00292276	0.0226352	-2.69929
ENSMUSG00000035790	Cep19	0.74444	3.80059	3.40099	0.00292337	0.0226352	-2.05216
ENSMUSG00000017002	Slpi	-0.909835	2.53497	-3.40096	0.00292357	0.0226352	-1.85555
ENSMUSG00000023034	Nr4a1	-1.75922	1.75126	-3.40041	0.00292729	0.0226506	-1.57391
ENSMUSG00000039715	Dync2i2	-0.999949	2.92235	-3.39867	0.00293892	0.0227189	-1.76261
ENSMUSG00000027326	Knl1	0.373675	6.6947	3.39857	0.00293958	0.0227189	-2.60911
ENSMUSG00000022437	Samm50	0.289613	7.02202	3.39714	0.00294918	0.0227796	-2.66567
ENSMUSG00000018565	Elp5	-0.483699	4.9986	-3.39604	0.00295658	0.0228233	-2.33334
ENSMUSG00000041997	Tlk1	0.318334	6.84728	3.394	0.00297041	0.0229166	-2.66602
ENSMUSG00000026049	Tex30	-0.704907	4.72584	-3.39221	0.00298253	0.0229868	-2.04656
ENSMUSG00000092341	Malat1	0.516743	11.2528	3.39214	0.00298302	0.0229868	-3.05249
ENSMUSG00000001053	N4bp3	0.664877	3.99193	3.39001	0.00299756	0.0230843	-1.98798
ENSMUSG00000063663	Brwd3	0.39366	6.13815	3.38977	0.0029992	0.0230843	-2.59368
ENSMUSG00000019470	Xab2	0.610178	4.06044	3.38816	0.00301022	0.0231556	-2.09083
ENSMUSG00000104378	NA	1.54397	1.71474	3.38643	0.00302213	0.0232335	-1.60783
ENSMUSG00000057092	Fxyd3	-0.566514	4.76351	-3.385	0.00303198	0.0232955	-2.31327
ENSMUSG00000051811	Cox6b2	1.63811	-0.924502	3.38426	0.00303709	0.0233056	-1.59366
ENSMUSG00000058443	Rpl10-ps3	-0.804913	8.13782	-3.38416	0.00303783	0.0233056	-2.82633
ENSMUSG00000113183	NA	2.94945	-0.608983	3.38404	0.00303863	0.0233056	-1.77299
ENSMUSG00000043962	Thrap3	0.388358	7.003	3.38321	0.00304437	0.023336	-2.69295
ENSMUSG00000067121	Gm7027	-1.02297	2.56124	-3.38183	0.00305398	0.023396	-1.81695
ENSMUSG00000042292	Mrtfa	-0.600234	3.35285	-3.38124	0.00305813	0.0234141	-2.04919
ENSMUSG00000111877	NA	-0.526844	7.30345	-3.38073	0.00306165	0.0234273	-2.72689
ENSMUSG00000041028	Ghitm	0.259821	8.58156	3.38034	0.00306437	0.0234345	-2.84783
ENSMUSG00000024277	Mapre2	-0.451453	4.78403	-3.3767	0.00308991	0.0236144	-2.40995
ENSMUSG00000021474	Sfxn1	0.269173	8.20084	3.37648	0.0030915	0.0236144	-2.80897
ENSMUSG00000037470	Uggt1	0.394862	6.71121	3.37549	0.00309846	0.0236537	-2.68477
ENSMUSG00000116929	NA	1.39126	-0.672992	3.37346	0.00311279	0.0237493	-1.63651
ENSMUSG00000047003	Zfp41	-1.00642	2.09899	-3.37254	0.00311935	0.0237855	-1.72153
ENSMUSG00000007836	Hnrnpa0	-0.220706	9.19997	-3.37175	0.00312501	0.0238148	-2.90378
ENSMUSG00000024764	Naa40	-0.523656	4.48276	-3.37055	0.00313354	0.0238659	-2.23916
ENSMUSG00000022033	Pbk	0.407473	5.98722	3.36844	0.00314861	0.0239667	-2.46454
ENSMUSG00000029647	Pan3	0.363713	5.33714	3.3673	0.00315684	0.0240154	-2.49545
ENSMUSG00000025188	Hps1	-0.733144	2.92353	-3.36674	0.00316083	0.0240218	-1.98738
ENSMUSG00000031613	Hpgd	-1.23288	0.159242	-3.36667	0.00316135	0.0240218	-1.69062
ENSMUSG00000024639	Gnaq	-0.474793	6.89103	-3.36546	0.00317006	0.0240741	-2.73065
ENSMUSG00000026797	Stxbp1	-0.643235	3.3482	-3.365	0.0031734	0.0240839	-2.14589
ENSMUSG00000032487	Ptgs2	-1.31567	2.81189	-3.36478	0.00317503	0.0240839	-1.87637
ENSMUSG00000032216	Nedd4	-0.257857	9.00648	-3.36261	0.00319073	0.0241794	-2.91984
ENSMUSG00000024660	Incenp	0.365544	7.75599	3.36253	0.00319131	0.0241794	-2.81499
ENSMUSG00000070473	Cldn3	-0.287777	8.0636	-3.36206	0.00319471	0.0241798	-2.89384
ENSMUSG00000117486	NA	1.89035	-0.403396	3.36202	0.00319506	0.0241798	-1.66473
ENSMUSG00000110686	NA	-2.2026	1.32096	-3.36128	0.00320043	0.0242065	-1.64706
ENSMUSG00000052485	Tmem171	-1.98978	1.84623	-3.36032	0.00320744	0.0242455	-1.67065
ENSMUSG00000040918	Slc19a2	-1.59434	2.54893	-3.35997	0.00320996	0.0242468	-1.76587
ENSMUSG00000000902	Smarcb1	0.367269	6.01519	3.35979	0.00321131	0.0242468	-2.58743
ENSMUSG00000027375	Mal	-0.449152	6.93453	-3.35779	0.00322595	0.0243433	-2.79431
ENSMUSG00000058567	Gm2531	2.99458	-0.399315	3.35636	0.00323652	0.0243956	-1.85683
ENSMUSG00000042396	Rbm7	-0.435916	5.64138	-3.35597	0.00323933	0.0243956	-2.49622
ENSMUSG00000029101	Rgs12	0.433179	5.02974	3.35585	0.00324027	0.0243956	-2.45986
ENSMUSG00000036206	Sh3bp4	-0.54659	5.05317	-3.35584	0.00324033	0.0243956	-2.41623
ENSMUSG00000093847	NA	-2.40147	1.02838	-3.35526	0.00324462	0.0244138	-1.71843
ENSMUSG00000035529	Prdm4	-0.685666	3.84138	-3.35388	0.00325484	0.0244767	-2.07504
ENSMUSG00000093661	Eif4e3	0.949225	1.49041	3.35143	0.003273	0.0245992	-1.86833
ENSMUSG00000100005	B130024G19Rik	-2.55999	-0.949605	-3.34929	0.00328901	0.0247032	-1.7946
ENSMUSG00000064363	ND4	0.462351	11.7861	3.34908	0.00329061	0.0247032	-3.14529
ENSMUSG00000078861	Zfp931	-1.42597	1.17211	-3.34785	0.0032998	0.0247579	-1.66418
ENSMUSG00000116190	NA	-1.87597	1.13578	-3.34739	0.00330329	0.02477	-1.68904
ENSMUSG00000046352	Gjb2	-1.18624	3.18878	-3.34616	0.00331251	0.0248249	-1.83362
ENSMUSG00000013878	Rnf170	0.667322	3.81958	3.34589	0.00331456	0.024826	-2.19263
ENSMUSG00000020376	Rnf130	-1.2533	3.88352	-3.34397	0.00332911	0.0249025	-2.03723
ENSMUSG00000107118	NA	2.1745	0.390476	3.34395	0.00332923	0.0249025	-1.72093
ENSMUSG00000025817	Nudt5	0.53891	4.2211	3.34379	0.00333047	0.0249025	-2.23171
ENSMUSG00000037129	Tmprss13	1.22464	0.232438	3.34321	0.00333483	0.0249209	-1.72589
ENSMUSG00000048763	Hoxb3	0.474792	5.32921	3.34234	0.00334149	0.0249546	-2.59562
ENSMUSG00000035314	Gdpd5	-0.929721	1.89968	-3.34187	0.00334508	0.0249546	-1.94139
ENSMUSG00000025034	Trim8	-0.662223	5.51175	-3.34184	0.00334526	0.0249546	-2.55235
ENSMUSG00000006728	Cdk4	-0.381717	6.47241	-3.3414	0.00334866	0.0249546	-2.67137
ENSMUSG00000079003	Samd1	-0.574608	5.08111	-3.34137	0.00334886	0.0249546	-2.44664
ENSMUSG00000027684	Mecom	0.34906	5.53106	3.34109	0.00335101	0.0249564	-2.67574
ENSMUSG00000058254	Tspan7	-0.455182	5.53546	-3.33881	0.00336839	0.0250715	-2.62719
ENSMUSG00000042705	Commd10	-0.664103	4.33372	-3.33783	0.00337597	0.0251137	-2.26777
ENSMUSG00000115252	NA	1.6818	-0.104749	3.33611	0.00338917	0.0251836	-1.68642
ENSMUSG00000055184	Fam72a	-1.67011	1.66352	-3.33611	0.00338921	0.0251836	-1.69655
ENSMUSG00000029718	Pcolce	0.87803	2.57157	3.33507	0.00339725	0.025229	-1.89912
ENSMUSG00000046794	Ppp1r3b	-0.753709	3.25833	-3.33372	0.00340767	0.025292	-2.21419
ENSMUSG00000026764	Kif5c	2.48693	-0.153276	3.33287	0.00341429	0.0253269	-1.92509
ENSMUSG00000053644	Aldh7a1	0.657869	4.1797	3.33211	0.00342014	0.0253559	-2.29268
ENSMUSG00000002833	Hdgfl2	0.415144	5.53245	3.33166	0.00342371	0.025368	-2.55096
ENSMUSG00000023020	Cox14	0.333958	6.31879	3.33096	0.00342914	0.0253939	-2.74435
ENSMUSG00000030970	Ctbp2	-0.372253	6.64791	-3.32967	0.00343918	0.0254538	-2.74923
ENSMUSG00000033170	Card10	-0.579547	3.9246	-3.32926	0.00344244	0.0254575	-2.26656
ENSMUSG00000028309	Rnf20	0.285473	6.869	3.32908	0.00344381	0.0254575	-2.79916
ENSMUSG00000028962	Slc4a2	0.477625	4.73185	3.32886	0.00344551	0.0254575	-2.47511
ENSMUSG00000029723	Spacdr	-0.415751	5.26863	-3.32653	0.00346382	0.0255784	-2.54392
ENSMUSG00000063531	Sema3e	-0.830134	3.17498	-3.32344	0.0034883	0.0257446	-1.98118
ENSMUSG00000025888	Casp1	-0.46531	4.90341	-3.32283	0.0034931	0.0257655	-2.69891
ENSMUSG00000080054	NA	-1.20903	3.13896	-3.32213	0.00349868	0.0257922	-2.04924
ENSMUSG00000105728	NA	1.83528	-0.260137	3.32182	0.00350119	0.0257962	-1.71438
ENSMUSG00000064367	ND5	0.574647	8.87127	3.32012	0.00351472	0.0258813	-3.01524
ENSMUSG00000050144	Slc25a44	0.51465	4.9581	3.31975	0.00351766	0.0258884	-2.50414
ENSMUSG00000116835	NA	-0.674975	4.28775	-3.31818	0.00353025	0.0259665	-2.41438
ENSMUSG00000036712	Cyld	0.427657	5.83526	3.31783	0.00353303	0.0259723	-2.68901
ENSMUSG00000054752	Fsd1l	1.33925	1.83715	3.3174	0.00353652	0.0259834	-1.79222
ENSMUSG00000058135	Gstm1	-0.450123	4.64099	-3.31484	0.00355719	0.0261206	-2.63372
ENSMUSG00000049969	Plekhf2	-0.49016	5.01906	-3.31437	0.00356097	0.0261337	-2.46521
ENSMUSG00000082741	Gm9703	-0.765954	6.58033	-3.31303	0.00357182	0.0261987	-2.84965
ENSMUSG00000022884	Eif4a2	-0.626923	4.54557	-3.31235	0.00357735	0.0262246	-2.26469
ENSMUSG00000034868	Myl12b	-0.639643	6.20957	-3.31019	0.003595	0.0263392	-2.76386
ENSMUSG00000036775	Decr2	-0.552794	5.20248	-3.3083	0.00361043	0.0264375	-2.63831
ENSMUSG00000104623	Gm6394	-0.505135	5.93004	-3.30714	0.00361993	0.0264922	-2.76298
ENSMUSG00000002546	Golga2	0.298905	6.21609	3.30548	0.00363367	0.026565	-2.82636
ENSMUSG00000034427	Myo15b	-0.457714	2.72289	-3.30545	0.00363393	0.026565	-2.42173
ENSMUSG00000074715	Ccl28	-1.42352	-0.484419	-3.30372	0.00364819	0.0266425	-1.77671
ENSMUSG00000039232	Stx11	-1.02348	1.64992	-3.30346	0.00365039	0.0266425	-1.83505
ENSMUSG00000001082	Mfsd10	-0.525672	4.67983	-3.30343	0.00365063	0.0266425	-2.3872
ENSMUSG00000034930	Rtkn	-0.90899	3.47235	-3.30288	0.00365515	0.0266606	-2.10216
ENSMUSG00000103285	NA	1.87822	0.810561	3.30197	0.00366272	0.026701	-1.76139
ENSMUSG00000037376	Trmt6	-0.358835	6.759	-3.30043	0.00367554	0.0267709	-2.77667
ENSMUSG00000068876	Cgn	-0.397211	5.65422	-3.30023	0.00367723	0.0267709	-2.68533
ENSMUSG00000041124	Msantd4	-0.417828	5.09701	-3.29999	0.0036793	0.0267709	-2.58878
ENSMUSG00000038095	Sbno1	0.242761	8.28271	3.29984	0.00368049	0.0267709	-3.00971
ENSMUSG00000022111	Uchl3	-0.350955	6.50034	-3.29914	0.0036864	0.026799	-2.68713
ENSMUSG00000020160	Meis1	-2.40065	-0.861928	-3.29843	0.00369235	0.0268172	-1.88294
ENSMUSG00000026790	Odf2	0.398844	6.12779	3.29835	0.00369299	0.0268172	-2.75168
ENSMUSG00000031557	Plekha2	0.294241	6.71043	3.29712	0.00370329	0.0268771	-2.89506
ENSMUSG00000040410	Fbxl4	-1.48881	1.6572	-3.29627	0.00371043	0.0269059	-1.78238
ENSMUSG00000045969	Ing1	0.331015	7.75314	3.29616	0.00371138	0.0269059	-2.95789
ENSMUSG00000071866	Ppia	-1.06263	4.89175	-3.29564	0.00371579	0.026923	-2.17909
ENSMUSG00000026727	Rsu1	-0.56102	4.13442	-3.29528	0.00371885	0.0269303	-2.48065
ENSMUSG00000041895	Wipi1	-0.421679	4.98526	-3.29431	0.00372701	0.0269745	-2.67241
ENSMUSG00000047843	Bri3	-0.822761	3.07713	-3.29327	0.00373582	0.0270233	-2.06615
ENSMUSG00000014959	Gorasp2	0.373395	6.40061	3.29295	0.00373853	0.027028	-2.78083
ENSMUSG00000108179	NA	-2.4881	-0.191781	-3.29231	0.00374396	0.0270524	-2.00112
ENSMUSG00000024150	Mcfd2	-0.554137	4.94897	-3.29106	0.00375465	0.0271005	-2.48646
ENSMUSG00000021133	Susd6	-0.604556	4.40911	-3.29104	0.00375477	0.0271005	-2.46254
ENSMUSG00000027012	Dync1i2	0.305034	8.85206	3.29033	0.00376089	0.0271208	-3.10475
ENSMUSG00000033762	Recql4	1.05779	2.66265	3.29023	0.00376172	0.0271208	-1.86258
ENSMUSG00000069184	Zfp72	-1.40181	1.45293	-3.28905	0.00377186	0.0271789	-1.78775
ENSMUSG00000028847	Trappc3	0.42038	5.40713	3.28446	0.00381128	0.0274479	-2.70383
ENSMUSG00000043501	Lgals2	1.00948	2.19655	3.28174	0.00383492	0.0275971	-2.03002
ENSMUSG00000028443	Nudt2	-0.930142	4.02618	-3.28146	0.00383734	0.0275971	-2.2802
ENSMUSG00000039701	Usp53	-0.461972	4.99906	-3.28125	0.00383918	0.0275971	-2.58391
ENSMUSG00000019863	Qrsl1	0.709105	3.89327	3.28111	0.00384042	0.0275971	-2.2212
ENSMUSG00000094185	Gm5445	-1.08728	3.31135	-3.2801	0.00384924	0.0276453	-2.25301
ENSMUSG00000025969	Nrp2	-0.56697	4.82446	-3.27962	0.00385344	0.0276603	-2.34765
ENSMUSG00000020069	Hnrnph3	-0.425692	5.54126	-3.27733	0.00387352	0.0277821	-2.62423
ENSMUSG00000107176	Gm9794	-0.846766	7.09812	-3.2771	0.00387555	0.0277821	-2.97723
ENSMUSG00000058905	Gm10051	-0.433633	6.65636	-3.27696	0.00387677	0.0277821	-2.93061
ENSMUSG00000107304	NA	1.32515	1.98446	3.27637	0.00388198	0.0278042	-1.98405
ENSMUSG00000017057	Il13ra1	-0.431292	4.68382	-3.27574	0.00388754	0.0278288	-2.54924
ENSMUSG00000110649	NA	2.32051	-0.741579	3.27539	0.00389055	0.0278351	-1.90677
ENSMUSG00000048997	Atxn7l2	-2.77581	0.375131	-3.27454	0.00389809	0.0278739	-2.00941
ENSMUSG00000026547	Tagln2	-0.243559	8.79997	-3.27367	0.00390583	0.027914	-3.09781
ENSMUSG00000002524	Puf60	0.422848	6.85049	3.27295	0.00391216	0.027944	-2.91261
ENSMUSG00000001166	Oas1c	1.01594	1.10611	3.27209	0.00391986	0.027976	-1.9536
ENSMUSG00000000826	Dnajc5	-0.298085	6.72605	-3.27197	0.00392091	0.027976	-2.93445
ENSMUSG00000005370	Msh6	-0.341734	6.30012	-3.27154	0.00392472	0.0279879	-2.82206
ENSMUSG00000025903	Lypla1	-0.45381	5.47151	-3.2696	0.00394199	0.0280841	-2.71654
ENSMUSG00000115987	Vps28	0.343224	6.74886	3.26955	0.00394249	0.0280841	-2.96494
ENSMUSG00000069972	Rps13-ps2	-0.428697	7.13744	-3.26926	0.00394508	0.0280872	-2.99823
ENSMUSG00000081684	Rps2-ps13	-0.856666	5.16583	-3.26721	0.00396348	0.0281891	-2.72912
ENSMUSG00000120224	2810001A02Rik	-0.822768	3.43571	-3.26702	0.00396517	0.0281891	-2.15922
ENSMUSG00000027959	Sass6	0.622315	4.68427	3.26679	0.00396724	0.0281891	-2.5047
ENSMUSG00000074093	Svip	0.370858	4.96862	3.26671	0.003968	0.0281891	-2.69543
ENSMUSG00000037553	Zdhhc18	0.576267	4.45444	3.26624	0.00397218	0.0282035	-2.44098
ENSMUSG00000033760	Rbm4b	-0.849147	2.79253	-3.26558	0.00397815	0.0282291	-2.11129
ENSMUSG00000027350	Chgb	-2.8435	-0.562796	-3.26536	0.00398008	0.0282291	-2.07535
ENSMUSG00000000440	Pparg	-0.873424	4.47474	-3.26449	0.00398795	0.0282598	-2.46254
ENSMUSG00000015335	Zdhhc12	-0.553327	4.76892	-3.26441	0.00398873	0.0282598	-2.57013
ENSMUSG00000019817	Plagl1	-1.00292	1.55039	-3.26409	0.0039916	0.0282649	-1.97126
ENSMUSG00000041515	Irf8	1.06805	2.89328	3.26197	0.00401083	0.0283857	-1.91197
ENSMUSG00000015869	Prpsap1	0.346858	5.88783	3.26095	0.00402013	0.0284361	-2.79936
ENSMUSG00000008200	Fnbp4	0.363946	5.82553	3.26068	0.00402259	0.0284382	-2.76214
ENSMUSG00000078134	Srsf3-ps	-0.613754	4.74241	-3.25982	0.00403048	0.0284786	-2.60267
ENSMUSG00000025451	Paip1	-0.525561	5.64671	-3.25957	0.00403275	0.0284793	-2.78058
ENSMUSG00000004530	Coro1c	0.381353	7.43707	3.25886	0.0040392	0.0285094	-3.01548
ENSMUSG00000030122	Ptms	-0.310544	6.74189	-3.25828	0.00404453	0.0285317	-3.00957
ENSMUSG00000006435	Neurl1a	-0.562096	3.15185	-3.25664	0.00405964	0.0286229	-2.36065
ENSMUSG00000028405	Aco1	-0.593291	4.72211	-3.25624	0.00406329	0.0286332	-2.58633
ENSMUSG00000040945	Rcc2	-0.320225	7.86524	-3.25425	0.00408168	0.0287454	-3.00183
ENSMUSG00000030659	Nucb2	0.367698	5.83654	3.25404	0.0040836	0.0287454	-2.86731
ENSMUSG00000037876	Jmjd1c	0.40539	5.86609	3.25294	0.00409378	0.0288016	-2.8446
ENSMUSG00000066232	Ipo7	-0.361949	7.70359	-3.25268	0.00409622	0.0288033	-3.01534
ENSMUSG00000105655	NA	1.28899	1.49189	3.25223	0.00410036	0.0288169	-1.9733
ENSMUSG00000051537	Gm5124	-2.50628	0.353119	-3.24991	0.00412196	0.0289532	-1.96425
ENSMUSG00000038803	Ost4	-1.47182	3.46364	-3.24885	0.0041319	0.0290074	-2.11869
ENSMUSG00000026589	Sec16b	-2.34825	-0.76868	-3.24837	0.00413642	0.0290098	-1.95715
ENSMUSG00000121033	NA	-1.78586	1.37517	-3.24834	0.00413667	0.0290098	-1.85468
ENSMUSG00000068240	Gm11808	-0.55941	5.78182	-3.24677	0.00415142	0.0290977	-2.8976
ENSMUSG00000030587	2200002D01Rik	-0.282689	8.07798	-3.24644	0.00415449	0.0291036	-3.16636
ENSMUSG00000079330	Lemd1	-2.60829	-0.404083	-3.2457	0.00416145	0.0291369	-2.06711
ENSMUSG00000054850	Smim10l2a	-2.35707	0.101264	-3.24433	0.00417443	0.0292121	-1.94133
ENSMUSG00000030082	Sec61a1	0.302175	8.08409	3.24348	0.00418252	0.0292531	-3.10788
ENSMUSG00000026955	Sapcd2	0.81114	3.59664	3.24209	0.00419563	0.0293291	-2.22861
ENSMUSG00000036768	Kif15	-0.300046	6.60876	-3.24022	0.00421352	0.0294294	-2.93586
ENSMUSG00000052812	Atad2b	0.304069	6.46901	3.24012	0.00421447	0.0294294	-2.93196
ENSMUSG00000030663	1110004F10Rik	0.396106	7.64596	3.23953	0.00422005	0.0294526	-3.06767
ENSMUSG00000057706	Mex3b	-2.51214	0.654414	-3.238	0.00423475	0.0295395	-1.95245
ENSMUSG00000007589	Tinf2	0.448224	4.90049	3.23704	0.0042439	0.0295876	-2.60417
ENSMUSG00000109685	NA	-2.77988	-0.374059	-3.23609	0.00425306	0.0296357	-2.12514
ENSMUSG00000097006	9530082P21Rik	1.14502	0.9674	3.23459	0.00426754	0.0297208	-1.99312
ENSMUSG00000106383	NA	1.39721	1.54827	3.23408	0.00427247	0.0297393	-1.9179
ENSMUSG00000006678	Pola1	-0.393249	6.29401	-3.23335	0.0042795	0.0297574	-2.89788
ENSMUSG00000031168	Ebp	-0.316043	6.74056	-3.23334	0.00427962	0.0297574	-3.02689
ENSMUSG00000014776	Nol3	2.44839	-0.678371	3.23296	0.00428335	0.0297676	-1.96345
ENSMUSG00000083621	Gm14586	-0.773038	5.98816	-3.23258	0.004287	0.0297765	-2.95603
ENSMUSG00000028525	Pde4b	1.69967	0.582859	3.23236	0.00428919	0.0297765	-1.89012
ENSMUSG00000052675	Zfp112	2.59381	-0.87114	3.23179	0.0042947	0.0297991	-2.06291
ENSMUSG00000039179	Tekt5	0.8133	2.43192	3.22907	0.00432123	0.0299657	-2.06569
ENSMUSG00000029439	Sfswap	0.3893	6.53268	3.22886	0.0043233	0.0299657	-2.97105
ENSMUSG00000030614	Tmem126b	0.471487	4.33133	3.22765	0.00433512	0.0300196	-2.56207
ENSMUSG00000023991	Foxp4	-0.66359	3.62918	-3.2276	0.00433565	0.0300196	-2.39687
ENSMUSG00000042500	Ago4	1.29024	1.01673	3.22635	0.0043479	0.0300767	-1.93532
ENSMUSG00000021018	Polr2h	-0.842076	4.13816	-3.22624	0.00434895	0.0300767	-2.27627
ENSMUSG00000031996	Aplp2	0.311105	7.51088	3.22602	0.00435118	0.0300767	-3.15119
ENSMUSG00000056917	Sipa1	-0.698797	2.85974	-3.22582	0.00435308	0.0300767	-2.21296
ENSMUSG00000011884	Gltp	-0.510061	6.64623	-3.22533	0.00435796	0.0300945	-2.9904
ENSMUSG00000098207	Arl14	-0.659924	3.0719	-3.22508	0.00436037	0.0300953	-2.40226
ENSMUSG00000044033	Ccdc141	-0.98799	2.96998	-3.22425	0.0043686	0.0301189	-2.0561
ENSMUSG00000071180	Smim15	0.399451	7.90494	3.22412	0.00436993	0.0301189	-3.1261
ENSMUSG00000035757	Selenoo	0.598197	3.64353	3.22404	0.00437069	0.0301189	-2.43137
ENSMUSG00000059890	Ube4a	0.553784	4.02142	3.22284	0.00438259	0.0301811	-2.54747
ENSMUSG00000049550	Clip1	0.287247	7.24751	3.22266	0.00438432	0.0301811	-3.07238
ENSMUSG00000032374	Plod2	-0.379046	4.41803	-3.21904	0.00442039	0.030395	-2.75282
ENSMUSG00000031791	Tmem38a	1.24712	1.01004	3.21904	0.00442042	0.030395	-1.92697
ENSMUSG00000028691	Prdx1	0.323107	9.95983	3.21867	0.00442407	0.030395	-3.32214
ENSMUSG00000018932	Map2k3	-0.353251	6.3695	-3.21861	0.00442467	0.030395	-2.92937
ENSMUSG00000034206	Polq	1.02044	3.1104	3.2162	0.00444887	0.0305452	-2.15053
ENSMUSG00000113035	5830428M24Rik	1.49086	0.450205	3.21517	0.00445932	0.0305872	-1.92144
ENSMUSG00000026104	Stat1	-0.468915	3.95985	-3.21513	0.00445965	0.0305872	-2.53738
ENSMUSG00000037605	Adgrl3	-0.74686	2.70339	-3.21448	0.00446623	0.0306162	-2.24765
ENSMUSG00000038354	Ankrd35	1.52651	0.95807	3.21227	0.00448866	0.0307539	-1.96095
ENSMUSG00000048897	Zfp710	-0.530823	3.96801	-3.21202	0.00449117	0.030755	-2.58192
ENSMUSG00000046532	Ar	0.872998	2.13489	3.20652	0.00454736	0.031123	-2.08917
ENSMUSG00000046441	Cmtr2	-0.911268	3.3216	-3.20627	0.00454996	0.031123	-2.18119
ENSMUSG00000025731	Mettl26	-0.332806	5.94408	-3.20607	0.00455203	0.031123	-2.95407
ENSMUSG00000038991	Txndc5	-0.62839	4.91953	-3.20576	0.00455516	0.0311281	-2.58965
ENSMUSG00000086583	Gm15500	-0.552823	6.50196	-3.20525	0.00456046	0.0311356	-3.04842
ENSMUSG00000079942	Rpl28-ps3	-1.38221	2.51784	-3.20519	0.004561	0.0311356	-2.02186
ENSMUSG00000019814	Ltv1	-0.471376	5.8531	-3.20459	0.00456721	0.0311617	-2.82854
ENSMUSG00000083022	NA	-0.53133	8.39462	-3.20297	0.00458396	0.0312597	-3.25058
ENSMUSG00000013662	Atad1	-0.373289	6.23968	-3.20244	0.00458945	0.0312808	-2.9354
ENSMUSG00000074886	Grk6	0.442058	5.35166	3.2007	0.00460759	0.0313882	-2.76252
ENSMUSG00000055681	Cope	0.306332	6.25775	3.19971	0.00461792	0.0314317	-3.04396
ENSMUSG00000062691	Cebpzos	-0.540405	4.253	-3.19963	0.00461878	0.0314317	-2.55988
ENSMUSG00000023277	Twf2	-0.639247	3.91359	-3.19863	0.00462917	0.0314856	-2.48769
ENSMUSG00000026319	Relch	0.429044	4.9137	3.19841	0.0046315	0.0314856	-2.80211
ENSMUSG00000032932	Hspa13	0.403673	4.90924	3.19806	0.00463518	0.0314942	-2.76655
ENSMUSG00000015085	Entpd2	-0.811669	2.02008	-3.19773	0.00463864	0.0315014	-2.16732
ENSMUSG00000043257	Pigv	0.846443	2.66835	3.19695	0.00464683	0.0315407	-2.23891
ENSMUSG00000068457	Uty	0.650194	3.77006	3.19592	0.00465757	0.0315972	-2.51677
ENSMUSG00000045629	Sh3tc2	1.38985	1.86377	3.19392	0.0046787	0.0317027	-1.96571
ENSMUSG00000107155	NA	2.52219	-0.863084	3.19381	0.00467987	0.0317027	-2.03863
ENSMUSG00000004768	Rab23	0.86768	2.99094	3.19376	0.00468039	0.0317027	-2.18996
ENSMUSG00000089809	A930011G23Rik	0.78636	3.40173	3.19132	0.0047063	0.0318618	-2.39582
ENSMUSG00000033411	Ctdspl2	0.343689	5.73114	3.19085	0.00471126	0.0318788	-2.92898
ENSMUSG00000039680	Mrps6	0.331632	6.33566	3.19052	0.00471477	0.0318861	-3.08571
ENSMUSG00000022602	Arc	-0.935899	2.69748	-3.18989	0.00472149	0.0319151	-2.25232
ENSMUSG00000029432	Nipsnap2	-0.467174	4.14587	-3.18921	0.00472874	0.0319477	-2.69495
ENSMUSG00000038886	Man2a2	-0.602549	4.1512	-3.18697	0.00475277	0.0320795	-2.63336
ENSMUSG00000006281	Tep1	0.507876	4.16328	3.18693	0.00475315	0.0320795	-2.73494
ENSMUSG00002076149	NA	-1.41919	0.833543	-3.1849	0.00477495	0.03221	-2.11817
ENSMUSG00000067235	H2-Q10	0.72316	2.68456	3.18434	0.00478099	0.0322165	-2.42906
ENSMUSG00000004383	Large1	-0.519206	3.47836	-3.18425	0.00478197	0.0322165	-2.53986
ENSMUSG00000024887	Asah2	0.6404	3.72328	3.18413	0.00478329	0.0322165	-2.51653
ENSMUSG00000028542	Slc6a9	0.428966	5.19007	3.18158	0.00481093	0.032386	-2.80913
ENSMUSG00000049489	Ccnq	-0.73853	4.02181	-3.18087	0.00481864	0.0324212	-2.45729
ENSMUSG00000075702	Selenom	1.28992	1.64981	3.17477	0.00488543	0.0328538	-2.0637
ENSMUSG00000095526	NA	-1.30524	3.16963	-3.17439	0.00488967	0.0328654	-2.24376
ENSMUSG00000035325	Sec31a	-0.305027	6.35687	-3.17301	0.0049049	0.0329461	-3.08052
ENSMUSG00000039735	Fnbp1l	0.273819	7.03391	3.17279	0.00490734	0.0329461	-3.16477
ENSMUSG00000069862	NA	-0.762147	8.23057	-3.17244	0.00491125	0.0329461	-3.30888
ENSMUSG00000022575	Gsdmd	0.361781	6.21642	3.17236	0.00491211	0.0329461	-3.17129
ENSMUSG00000036751	Cox6b1	0.321035	8.20272	3.17212	0.00491476	0.0329461	-3.28791
ENSMUSG00000020803	Txndc17	-0.32238	7.00666	-3.17194	0.00491677	0.0329461	-3.16994
ENSMUSG00000069682	Gm10275	-0.713513	7.32522	-3.17097	0.00492752	0.0330013	-3.23324
ENSMUSG00000026791	Slc2a8	-0.752702	1.94766	-3.17025	0.00493548	0.0330377	-2.31854
ENSMUSG00000034297	Med13	-0.466552	6.00433	-3.16958	0.00494299	0.0330711	-3.00924
ENSMUSG00000029651	Mtus2	1.83288	-1.13934	3.16839	0.00495627	0.0331266	-2.06047
ENSMUSG00000024730	Ms4a8a	-0.42415	3.81436	-3.16838	0.00495634	0.0331266	-2.87641
ENSMUSG00000032067	Pts	-0.975016	3.2396	-3.16789	0.00496184	0.0331325	-2.40517
ENSMUSG00000060730	NA	-0.648531	5.95613	-3.16785	0.00496229	0.0331325	-3.06777
ENSMUSG00000110159	NA	2.25865	-0.0835869	3.16712	0.00497047	0.0331621	-2.09357
ENSMUSG00000050002	Idnk	0.743141	3.60855	3.167	0.00497178	0.0331621	-2.54815
ENSMUSG00000034321	Exosc1	-0.393605	6.00759	-3.16416	0.00500381	0.0333587	-2.918
ENSMUSG00000031853	Map3k21	-0.541343	4.66447	-3.16358	0.00501031	0.0333714	-2.67126
ENSMUSG00000033111	3830406C13Rik	-0.451381	4.26438	-3.16354	0.0050108	0.0333714	-2.78011
ENSMUSG00000030559	Rab38	-0.620819	3.95716	-3.16319	0.00501478	0.0333758	-2.58851
ENSMUSG00000021730	Hcn1	2.35406	-1.56186	3.16303	0.00501657	0.0333758	-2.11903
ENSMUSG00000061718	Ppp1r1b	0.428357	7.57691	3.16236	0.00502416	0.0334094	-3.27216
ENSMUSG00000026926	Pmpca	-0.480203	5.7154	-3.16156	0.00503322	0.0334368	-2.91737
ENSMUSG00000027956	Tmem144	1.04584	2.35655	3.16154	0.00503339	0.0334368	-2.1241
ENSMUSG00000008668	Rps18	-0.27102	9.75961	-3.16085	0.00504128	0.0334723	-3.40175
ENSMUSG00000021134	Srsf5	-0.336031	6.75018	-3.15904	0.00506184	0.0335918	-3.1754
ENSMUSG00000075700	Selenot	-0.421765	6.5062	-3.15731	0.00508168	0.0337063	-3.06378
ENSMUSG00000025580	Eif4a3	0.353536	7.33093	3.15647	0.00509128	0.0337529	-3.19882
ENSMUSG00000082465	Rps6-ps3	-0.702912	4.59014	-3.15532	0.00510458	0.0338236	-2.81315
ENSMUSG00000024081	Cebpz	-0.259042	7.67482	-3.1551	0.00510711	0.0338236	-3.24258
ENSMUSG00000021510	Zfp729a	-0.787611	2.63083	-3.15443	0.00511476	0.0338515	-2.30998
ENSMUSG00000015757	Ppil4	0.29476	7.12972	3.15412	0.00511834	0.0338515	-3.19412
ENSMUSG00000070544	Top1	-0.280443	9.62646	-3.15406	0.00511907	0.0338515	-3.41961
ENSMUSG00000057541	Pus7	-0.431675	5.43491	-3.1538	0.00512205	0.0338541	-2.77976
ENSMUSG00000045319	Proser2	-0.588683	5.16832	-3.15348	0.00512571	0.0338612	-2.95933
ENSMUSG00000026353	Ubxn4	0.247625	8.20237	3.15304	0.00513084	0.033878	-3.33723
ENSMUSG00000031478	Nek3	0.887254	1.3103	3.15153	0.00514836	0.0339766	-2.2318
ENSMUSG00000024810	Il33	1.18215	2.9439	3.15122	0.00515196	0.033979	-2.18206
ENSMUSG00000029687	Ezh2	0.259295	7.87183	3.15105	0.00515392	0.033979	-3.2792
ENSMUSG00000034853	Acot11	-0.895595	1.74362	-3.15054	0.00515977	0.0340005	-2.19727
ENSMUSG00000038195	Rilp	0.946817	1.35157	3.15007	0.00516526	0.0340041	-2.22126
ENSMUSG00000034607	Pof1b	0.397821	5.79335	3.15005	0.00516551	0.0340041	-3.11845
ENSMUSG00000049287	Iba57	0.771083	4.08173	3.1491	0.00517657	0.0340598	-2.59571
ENSMUSG00000028600	Podn	-2.72395	-1.67878	-3.14877	0.00518039	0.0340678	-2.2122
ENSMUSG00000056071	S100a9	-2.51671	0.144066	-3.14717	0.00519911	0.0341738	-2.15546
ENSMUSG00000055730	Ces2a	-0.907981	1.45303	-3.14691	0.00520214	0.0341766	-2.33743
ENSMUSG00000117403	NA	-2.41616	3.02383	-3.14582	0.00521495	0.0342435	-2.15505
ENSMUSG00000083816	Gm13033	-2.94112	-1.11416	-3.14503	0.00522422	0.0342826	-2.25326
ENSMUSG00000019189	Rnf145	-0.38878	5.39633	-3.14487	0.00522613	0.0342826	-2.93432
[truncated: 351 more rows]
