# Supplementary material for: Spatiotemporally resolved colorectal oncogenesis in mini-colons ex vivo
Source: Nature. 2024 Apr 24;629(8011):450–7. doi: 10.1038/s41586-024-07330-2 (PMC11078756; doi:10.1038/s41586-024-07330-2)
Supplement: Supplementary file 3 — Differentially expressed genes in shGpx2 colon organoids after oncogenic recombination [file 41586_2024_7330_MOESM3_ESM.xlsx]

## Sheet: Supplementary Table 2
Supplementary Table 2. Differentially expressed genes in shGpx2 colon organoids after oncogenic recombination
Gene expression changes in shGpx2 vs. control colon organoids after oncogenic recombination. Differentially expressed genes were identified using Limma-Voom (moderated t-test). logFC, log2 fold change; AveExpr, average expression; t, moderated t statistic; P.Value, raw P value; adj.P.Val, Benjamini-Hochberg adjusted P value; B, log odds.
Ensembl ID	Symbol	logFC (shGpx2)	AveExpr	t	P.Value	adj.P.Val	B
ENSMUSG00000042808	Gpx2	-2.17574	7.63513	-25.9389	1.50059e-16	1.96578e-12	28.0181
ENSMUSG00000050071	Bex1	2.07227	3.76721	19.1154	4.56441e-14	2.05153e-10	22.414
ENSMUSG00000005125	Ndrg1	-2.11109	7.44422	-19.0856	4.69815e-14	2.05153e-10	22.4198
ENSMUSG00000020644	Id2	-1.61769	6.61877	-18.0786	1.27734e-13	4.18329e-10	21.4218
ENSMUSG00000008090	Fgfrl1	-2.2752	3.72061	-17.8438	1.62441e-13	4.25596e-10	20.937
ENSMUSG00000021676	Iqgap2	1.30876	8.24032	17.2828	2.91832e-13	6.37166e-10	20.5997
ENSMUSG00000032324	Tspan3	-2.36305	4.4419	-15.4482	2.24464e-12	4.20069e-09	18.3459
ENSMUSG00000047501	Cldn4	-1.4236	6.83824	-15.1178	3.31333e-12	5.42558e-09	18.1958
ENSMUSG00000086841	2410006H16Rik	-1.07954	8.63341	-14.8057	4.81954e-12	7.01511e-09	17.7298
ENSMUSG00000070691	Runx3	-1.98372	4.06976	-14.4003	7.91984e-12	9.8394e-09	17.2862
ENSMUSG00000022636	Alcam	-1.39816	6.61195	-14.3662	8.26209e-12	9.8394e-09	17.2871
ENSMUSG00000022995	Enah	-4.1528	2.42598	-14.0343	1.25281e-11	1.1948e-08	15.2802
ENSMUSG00000062168	Ppef1	1.50565	6.2213	14.0303	1.25915e-11	1.1948e-08	16.8739
ENSMUSG00000027133	Nop10	1.05996	7.48113	14.0192	1.27689e-11	1.1948e-08	16.7864
ENSMUSG00000076431	Sox4	-1.68667	7.71865	-13.6608	2.02111e-11	1.7651e-08	16.332
ENSMUSG00000053332	Gas5	-0.952127	9.53468	-13.3402	3.07375e-11	2.51663e-08	15.8024
ENSMUSG00000070348	Ccnd1	0.848338	10.1929	13.1287	4.07102e-11	3.13708e-08	15.4822
ENSMUSG00000022584	Ly6c2	-4.56678	1.44172	-12.8923	5.59833e-11	4.07434e-08	13.8231
ENSMUSG00000013415	Igf2bp1	3.50176	2.46316	12.8301	6.09262e-11	4.2007e-08	14.7072
ENSMUSG00000015837	Sqstm1	-1.24733	7.46089	-12.7182	7.09959e-11	4.65023e-08	15.0625
ENSMUSG00000027556	Car1	-4.11968	4.41957	-12.4228	1.06887e-10	6.56858e-08	13.5429
ENSMUSG00000030978	Rrm1	0.945253	7.53199	12.3852	1.12667e-10	6.56858e-08	14.5682
ENSMUSG00000025408	Ddit3	-1.38505	4.88316	-12.3596	1.1678e-10	6.56858e-08	14.6688
ENSMUSG00000026701	Prdx6	0.959204	9.44585	12.3382	1.2034e-10	6.56858e-08	14.4532
ENSMUSG00000108414	NA	-0.86268	7.61916	-12.2293	1.40324e-10	7.35298e-08	14.3065
ENSMUSG00000025492	Ifitm3	-4.42815	1.4368	-12.1246	1.62817e-10	8.20347e-08	13.1332
ENSMUSG00000035105	Egln3	-1.10218	7.89103	-12.0859	1.72052e-10	8.27911e-08	14.1557
ENSMUSG00000062937	Mtap	0.914424	7.39343	12.0662	1.76958e-10	8.27911e-08	14.1057
ENSMUSG00000023886	Smoc2	-2.02152	1.81164	-12.018	1.89619e-10	8.54978e-08	14.1909
ENSMUSG00000025066	Sfr1	-0.932634	8.77693	-11.9956	1.95797e-10	8.54978e-08	13.9574
ENSMUSG00000024750	Zfand5	-0.943906	7.57768	-11.9013	2.24298e-10	9.47838e-08	13.8905
ENSMUSG00000059668	Krt4	1.17734	8.31226	11.8429	2.44117e-10	9.99354e-08	13.7641
ENSMUSG00000003617	Cp	-3.08552	4.38733	-11.7217	2.91238e-10	1.15613e-07	13.1624
ENSMUSG00000009248	Ascl2	-1.58566	2.46829	-11.6766	3.1112e-10	1.19873e-07	13.6958
ENSMUSG00000034634	Ly6d	0.871085	9.47629	11.6382	3.29171e-10	1.23204e-07	13.4275
ENSMUSG00000025153	Fasn	1.18327	7.21107	11.5305	3.8587e-10	1.38879e-07	13.3456
ENSMUSG00000024966	Stip1	-1.09841	7.11065	-11.5194	3.92254e-10	1.38879e-07	13.325
ENSMUSG00000001435	Col18a1	-1.50505	5.42224	-11.4043	4.65502e-10	1.58203e-07	13.2909
ENSMUSG00000031661	Nkd1	-3.58722	-0.172698	-11.3965	4.70985e-10	1.58203e-07	11.8839
ENSMUSG00000029810	Tmem176b	-0.987876	6.9086	-11.2961	5.47451e-10	1.7929e-07	13.0323
ENSMUSG00000052397	Ezr	-0.869402	8.90742	-11.2615	5.76766e-10	1.84284e-07	12.8342
ENSMUSG00000045991	Onecut2	-5.35155	2.67744	-11.2202	6.13801e-10	1.8786e-07	9.79421
ENSMUSG00000097415	AU020206	1.0238	6.47983	11.2172	6.16641e-10	1.8786e-07	12.9081
ENSMUSG00000045165	AI467606	-3.28231	3.10676	-11.1732	6.59142e-10	1.96244e-07	12.4235
ENSMUSG00000042506	Usp22	-1.2776	5.94672	-11.1257	7.08406e-10	2.06225e-07	12.8198
ENSMUSG00000028463	Car9	-2.07849	5.23292	-11.0854	7.53215e-10	2.14502e-07	12.8198
ENSMUSG00000008489	Elavl2	-1.34823	4.0785	-10.9958	8.63943e-10	2.40801e-07	12.676
ENSMUSG00000025491	Ifitm1	-3.81498	-0.221121	-10.9685	9.00861e-10	2.4586e-07	11.1611
ENSMUSG00000023951	Vegfa	-1.17079	6.97681	-10.8548	1.07365e-09	2.87037e-07	12.3003
ENSMUSG00000003541	Ier3	-0.898994	7.91329	-10.8172	1.13812e-09	2.94311e-07	12.1932
ENSMUSG00000009575	Cbx5	0.700203	9.17151	10.8064	1.15741e-09	2.94311e-07	12.1013
ENSMUSG00000030695	Aldoa	-0.853286	9.89644	-10.8004	1.16826e-09	2.94311e-07	12.078
ENSMUSG00000028059	Arhgef2	-1.28846	5.63994	-10.738	1.2876e-09	3.18256e-07	12.2536
ENSMUSG00000029378	Areg	-1.49693	6.70124	-10.6713	1.42907e-09	3.46682e-07	12.0877
ENSMUSG00000029101	Rgs12	1.48292	5.02974	10.6204	1.54821e-09	3.68755e-07	12.1156
ENSMUSG00000035818	Plekhs1	-1.42752	4.24742	-10.5953	1.61069e-09	3.76786e-07	12.0771
ENSMUSG00000032601	Prkar2a	0.770546	7.86546	10.5065	1.85331e-09	4.25936e-07	11.681
ENSMUSG00000026827	Gpd2	0.859558	8.73167	10.4923	1.8957e-09	4.28167e-07	11.6404
ENSMUSG00000074578	Zfas1	-0.787104	7.78321	-10.4531	2.01762e-09	4.46839e-07	11.6089
ENSMUSG00000020581	Agr2	-2.17199	4.00631	-10.4441	2.04659e-09	4.46839e-07	11.7934
ENSMUSG00000021281	Tnfaip2	0.913724	7.21286	10.4119	2.15444e-09	4.6244e-07	11.5866
ENSMUSG00000059325	Hopx	-1.81448	4.54454	-10.3894	2.23326e-09	4.6244e-07	11.7463
ENSMUSG00000038650	Rnh1	-1.32471	6.21909	-10.3771	2.2778e-09	4.6244e-07	11.6469
ENSMUSG00000024190	Dusp1	-2.28727	3.95867	-10.3746	2.28691e-09	4.6244e-07	11.5317
ENSMUSG00000020774	Aspa	1.35626	5.82105	10.3725	2.29455e-09	4.6244e-07	11.6517
ENSMUSG00000036940	Kdm1a	-0.998625	6.03678	-10.3345	2.43871e-09	4.77483e-07	11.5619
ENSMUSG00000020032	Nuak1	-2.8414	1.80835	-10.3336	2.44209e-09	4.77483e-07	11.2202
ENSMUSG00000042793	Lgr6	-3.41809	-0.181588	-10.2564	2.76491e-09	5.32651e-07	10.5754
ENSMUSG00000055407	Map6	1.13523	4.92287	10.2004	3.02718e-09	5.74726e-07	11.4227
ENSMUSG00000022797	Tfrc	0.958143	6.21423	10.1836	3.11053e-09	5.82114e-07	11.2679
ENSMUSG00000022043	Trim35	-1.13369	5.8807	-10.167	3.19569e-09	5.89626e-07	11.2578
ENSMUSG00000056124	B4galt6	0.819371	8.10569	10.1423	3.32639e-09	6.03039e-07	11.0691
ENSMUSG00000042207	Kdm5b	-1.07514	6.42052	-10.136	3.36045e-09	6.03039e-07	11.26
ENSMUSG00000086290	Snhg12	-0.958463	5.39558	-10.1018	3.55284e-09	6.20632e-07	11.2011
ENSMUSG00000058267	Mrps14	-1.64685	4.92076	-10.1018	3.55323e-09	6.20632e-07	11.2602
ENSMUSG00000025860	Xiap	0.800094	7.50147	10.0289	4.0025e-09	6.89905e-07	10.9393
ENSMUSG00000037025	Foxa2	-2.9431	1.35414	-9.96163	4.47048e-09	7.60561e-07	10.6167
ENSMUSG00000034928	Rnf44	-1.43839	4.71567	-9.94922	4.56282e-09	7.66319e-07	11.0524
ENSMUSG00000023022	Lima1	0.877872	7.68432	9.91248	4.84794e-09	8.03899e-07	10.7411
ENSMUSG00000050912	Tmem123	-0.872569	6.28911	-9.8035	5.8083e-09	9.50573e-07	10.6204
ENSMUSG00000037601	Nme1	0.739019	7.59131	9.79037	5.93671e-09	9.50573e-07	10.4788
ENSMUSG00000032035	Ets1	-2.00882	2.95913	-9.78901	5.95015e-09	9.50573e-07	10.694
ENSMUSG00000020044	Timp3	-2.3708	3.46287	-9.71998	6.67734e-09	1.04626e-06	10.5985
ENSMUSG00000023832	Acat2	0.921676	6.77267	9.71529	6.73001e-09	1.04626e-06	10.495
ENSMUSG00000056758	Hmga2	-3.54008	-0.169726	-9.7101	6.78871e-09	1.04626e-06	9.57624
ENSMUSG00000029086	Prom1	0.734706	9.44475	9.66201	7.35936e-09	1.12102e-06	10.2363
ENSMUSG00000032086	Bace1	-1.04605	5.56428	-9.65129	7.49328e-09	1.1283e-06	10.4686
ENSMUSG00000093930	Hmgcs1	0.88437	9.17993	9.62311	7.85746e-09	1.16969e-06	10.1772
ENSMUSG00000052727	Map1b	-1.29946	4.82944	-9.52359	9.29811e-09	1.3686e-06	10.2946
ENSMUSG00000019320	Noxo1	-1.13337	6.10811	-9.51382	9.45371e-09	1.37604e-06	10.217
ENSMUSG00000029338	Antxr2	-1.18238	5.11939	-9.50696	9.56445e-09	1.37686e-06	10.2381
ENSMUSG00000003824	Syce2	-2.3054	3.51658	-9.4836	9.95221e-09	1.41711e-06	10.2555
ENSMUSG00000035596	Mboat7	-1.18088	4.84315	-9.45029	1.05334e-08	1.48374e-06	10.2011
ENSMUSG00000001156	Mxd1	-2.44263	4.33714	-9.37993	1.18806e-08	1.6557e-06	10.0328
ENSMUSG00000022582	Ly6g	-0.730796	7.74412	-9.37209	1.20415e-08	1.65691e-06	9.7433
ENSMUSG00000027876	Reg4	-3.74938	0.472424	-9.36723	1.21423e-08	1.65691e-06	9.43312
ENSMUSG00000021870	Slmap	0.692117	8.07292	9.33475	1.28391e-08	1.73394e-06	9.68697
ENSMUSG00000026718	Stam	-1.4997	4.94842	-9.31547	1.32724e-08	1.7577e-06	9.96542
ENSMUSG00000031604	Msmo1	0.758245	8.04141	9.31499	1.32833e-08	1.7577e-06	9.68724
ENSMUSG00000038393	Txnip	-1.76783	5.54686	-9.29919	1.36501e-08	1.78816e-06	9.88758
ENSMUSG00000017950	Hnf4a	-2.07939	4.64632	-9.29033	1.38601e-08	1.79657e-06	9.94787
ENSMUSG00000025665	Rps6ka6	-1.86638	2.41151	-9.28499	1.39886e-08	1.79657e-06	9.93258
ENSMUSG00000026864	Hspa5	-0.618518	9.90399	-9.23398	1.52783e-08	1.94317e-06	9.39076
ENSMUSG00000018849	Wwc1	0.740831	6.98619	9.17845	1.68244e-08	2.11922e-06	9.46882
ENSMUSG00000071847	Apcdd1	-1.97037	1.49927	-9.16622	1.71862e-08	2.14419e-06	9.65767
ENSMUSG00000040990	Sh3kbp1	-0.782454	6.62211	-9.14922	1.77027e-08	2.18778e-06	9.4644
ENSMUSG00000024968	Rcor2	-1.58594	4.16399	-9.10547	1.91073e-08	2.33931e-06	9.64444
ENSMUSG00000052707	Tnrc6a	0.786352	7.21472	9.09116	1.95917e-08	2.36003e-06	9.32254
ENSMUSG00000053477	Tcf4	-1.01659	5.69808	-9.08984	1.96369e-08	2.36003e-06	9.48618
ENSMUSG00000096917	2500002B13Rik	1.93701	3.81532	9.08261	1.9887e-08	2.36836e-06	9.61839
ENSMUSG00000022742	Cpox	-0.897846	6.3901	-9.07341	2.02101e-08	2.37123e-06	9.29401
ENSMUSG00000047945	Marcksl1	-2.0544	3.67331	-9.07163	2.02731e-08	2.37123e-06	9.59406
ENSMUSG00000020023	Tmcc3	-1.5822	5.35437	-9.03031	2.17977e-08	2.52699e-06	9.48984
ENSMUSG00000034341	Wbp2	-1.23071	5.87783	-9.00829	2.26585e-08	2.60374e-06	9.37405
ENSMUSG00000048371	Pdp2	0.997519	5.83042	8.94163	2.54859e-08	2.90318e-06	9.21402
ENSMUSG00000038415	Foxq1	-0.861623	6.8368	-8.91504	2.67141e-08	3.01685e-06	9.09081
ENSMUSG00000021670	Hmgcr	0.826872	7.47565	8.81742	3.1777e-08	3.55793e-06	8.82757
ENSMUSG00000048078	Tenm4	-2.33715	1.70239	-8.80857	3.22829e-08	3.58395e-06	9.02097
ENSMUSG00000023883	Phf10	-0.704805	7.45961	-8.79027	3.33554e-08	3.67189e-06	8.68873
ENSMUSG00000000078	Klf6	-0.641928	8.4571	-8.78148	3.38837e-08	3.69897e-06	8.69326
ENSMUSG00000041220	Elovl6	1.38958	6.67922	8.7762	3.42051e-08	3.7032e-06	8.80704
ENSMUSG00000035469	Rcbtb1	-1.55412	4.67972	-8.74538	3.61464e-08	3.88129e-06	8.97916
ENSMUSG00000032348	Gsta4	1.00935	8.192	8.73213	3.70159e-08	3.94128e-06	8.70518
ENSMUSG00000021270	Hsp90aa1	0.557153	10.0614	8.72777	3.73068e-08	3.94128e-06	8.4567
ENSMUSG00000066441	Rdh11	0.9088	6.21509	8.69095	3.98596e-08	4.17729e-06	8.69946
ENSMUSG00000063931	Pepd	1.20636	5.95757	8.66298	4.19196e-08	4.35831e-06	8.70745
ENSMUSG00000030659	Nucb2	-1.07295	5.83654	-8.58983	4.78475e-08	4.93546e-06	8.59672
ENSMUSG00000074604	Mgst2	-1.95335	4.28913	-8.57647	4.90202e-08	5.01691e-06	8.73324
ENSMUSG00000019943	Atp2b1	0.620668	8.92412	8.5653	5.00246e-08	5.04692e-06	8.26004
ENSMUSG00000013643	Lypd8	-4.28411	2.61321	-8.56465	5.00839e-08	5.04692e-06	7.34063
ENSMUSG00000038151	Prdm1	-3.30912	3.18742	-8.5582	5.06744e-08	5.06744e-06	8.53293
ENSMUSG00000028212	Ccne2	1.04845	5.07188	8.53867	5.25058e-08	5.2108e-06	8.48513
ENSMUSG00000041168	Lonp1	-0.738128	7.35723	-8.51406	5.49117e-08	5.4086e-06	8.23057
ENSMUSG00000032374	Plod2	-1.46686	4.41803	-8.47372	5.91078e-08	5.77845e-06	8.55741
ENSMUSG00000052852	Reep1	2.36328	1.09685	8.44518	6.22753e-08	6.04301e-06	8.37326
ENSMUSG00000074221	Zfp568	1.18474	4.80933	8.38727	6.9259e-08	6.67127e-06	8.25483
ENSMUSG00000019888	Mgat4c	0.771056	6.66555	8.26548	8.67274e-08	8.29291e-06	7.88379
ENSMUSG00000002881	Nab1	-0.757645	6.84463	-8.22284	9.38761e-08	8.91142e-06	7.75948
ENSMUSG00000047139	Cd24a	-1.21862	5.1054	-8.19742	9.8426e-08	9.27612e-06	7.94537
ENSMUSG00000014077	Chp1	0.680067	7.00361	8.1873	1.003e-07	9.35352e-06	7.69211
ENSMUSG00000053279	Aldh1a1	0.906816	5.23388	8.18001	1.01673e-07	9.35352e-06	7.72763
ENSMUSG00000120732	NA	-1.95727	3.74474	-8.17963	1.01745e-07	9.35352e-06	8.01822
ENSMUSG00000006777	Krt23	-1.13927	3.3127	-8.17694	1.02257e-07	9.35352e-06	7.90004
ENSMUSG00000020108	Ddit4	-0.663508	8.23355	-8.17401	1.02817e-07	9.35352e-06	7.53541
ENSMUSG00000026385	Dbi	0.701135	9.19003	8.11957	1.13839e-07	1.02847e-05	7.40223
ENSMUSG00000024378	Stard4	0.667863	7.29691	8.11339	1.15165e-07	1.02942e-05	7.51154
ENSMUSG00000028820	Sfpq	0.776175	8.86146	8.11177	1.15515e-07	1.02942e-05	7.37114
ENSMUSG00000027610	Gss	1.19549	5.87136	8.10798	1.1634e-07	1.02976e-05	7.73349
ENSMUSG00000055053	Nfic	-0.735796	6.89387	-8.10141	1.17781e-07	1.03199e-05	7.51089
ENSMUSG00000025351	Cd63	-1.23158	5.19242	-8.09967	1.18167e-07	1.03199e-05	7.68169
ENSMUSG00000026229	Psmd1	0.76798	8.08478	8.0917	1.19948e-07	1.04061e-05	7.40641
ENSMUSG00000063856	Gpx1	0.595732	8.82488	8.07628	1.23473e-07	1.06414e-05	7.33701
ENSMUSG00000024501	Dpysl3	-0.960745	4.17113	-8.05955	1.27419e-07	1.09098e-05	7.6269
ENSMUSG00000020075	Ddx21	0.576911	9.02395	8.05345	1.28891e-07	1.09641e-05	7.22507
ENSMUSG00000030660	Pik3c2a	0.826454	7.10546	8.04933	1.29895e-07	1.09782e-05	7.43173
ENSMUSG00000026103	Gls	0.620328	6.85183	8.04103	1.31942e-07	1.10797e-05	7.37564
ENSMUSG00000001666	Ddt	1.09923	5.501	8.02356	1.36359e-07	1.13777e-05	7.60301
ENSMUSG00000031490	Eif4ebp1	-0.67372	6.93167	-8.01012	1.39864e-07	1.15622e-05	7.27618
ENSMUSG00000032018	Sc5d	0.752318	6.43098	8.00834	1.40335e-07	1.15622e-05	7.40967
ENSMUSG00000047143	Dmrta2	-4.16384	2.16172	-7.99005	1.4527e-07	1.1894e-05	7.188
ENSMUSG00000006517	Mvd	1.24148	5.94237	7.97831	1.48532e-07	1.20363e-05	7.4896
ENSMUSG00000038742	Angptl6	-2.45452	2.5907	-7.97693	1.4892e-07	1.20363e-05	7.51505
ENSMUSG00000026414	Tnnt2	-1.49079	3.53076	-7.97394	1.49764e-07	1.20363e-05	7.64171
ENSMUSG00000022792	Yars2	0.961125	5.03635	7.9702	1.50829e-07	1.20479e-05	7.43095
ENSMUSG00000023039	Krt7	0.51825	10.3089	7.95876	1.54135e-07	1.22374e-05	7.02125
ENSMUSG00000020811	Wscd1	-5.12428	-1.66793	-7.94184	1.59158e-07	1.25601e-05	4.75993
ENSMUSG00000036459	Wtip	0.977374	5.42227	7.92887	1.63126e-07	1.27961e-05	7.35971
ENSMUSG00000074457	S100a16	-0.842485	6.88586	-7.91933	1.66111e-07	1.29527e-05	7.22891
ENSMUSG00000026675	Hsd17b7	0.979953	5.62794	7.90709	1.7002e-07	1.31593e-05	7.34139
ENSMUSG00000079215	Zfp664	-0.764444	6.23682	-7.90478	1.7077e-07	1.31593e-05	7.20537
ENSMUSG00000018102	H2bc4	-1.1878	6.45599	-7.88254	1.78155e-07	1.36481e-05	7.19775
ENSMUSG00000024695	Zfp91	-0.647303	7.24832	-7.87718	1.79985e-07	1.37082e-05	7.04004
ENSMUSG00000050856	Atp5k	0.80235	8.30016	7.862	1.85271e-07	1.40292e-05	6.95131
ENSMUSG00000035325	Sec31a	-0.735854	6.35687	-7.84939	1.89785e-07	1.42884e-05	7.08311
ENSMUSG00000116673	A630089N07Rik	1.36853	4.39581	7.83979	1.93296e-07	1.43913e-05	7.26821
ENSMUSG00000003518	Dusp3	-1.42386	3.95884	-7.83965	1.93349e-07	1.43913e-05	7.36728
ENSMUSG00000027957	Slc35a3	-0.94099	5.18173	-7.83167	1.96321e-07	1.453e-05	7.17515
ENSMUSG00000001436	Slc19a1	0.961334	4.29218	7.79149	2.12019e-07	1.56036e-05	7.10815
ENSMUSG00000014859	E2f4	-1.04881	4.69968	-7.73206	2.37666e-07	1.73935e-05	6.96791
ENSMUSG00000020256	Aldh1l2	-0.737439	5.3268	-7.71774	2.44311e-07	1.77804e-05	6.82945
ENSMUSG00000082361	Btc	-0.989136	5.138	-7.69215	2.56675e-07	1.8577e-05	6.9599
ENSMUSG00000078566	Bnip3	-0.809486	6.31671	-7.68591	2.59785e-07	1.86988e-05	6.79219
ENSMUSG00000042659	Arrdc4	-1.97141	3.5814	-7.67639	2.64608e-07	1.89204e-05	7.09003
ENSMUSG00000032407	U2surp	0.559506	8.31767	7.67416	2.65752e-07	1.89204e-05	6.56171
ENSMUSG00000021213	Akr1c13	-1.09491	5.35911	-7.67015	2.67823e-07	1.89648e-05	6.91598
ENSMUSG00000023952	Gtpbp2	-1.54517	4.48672	-7.65549	2.75527e-07	1.94054e-05	6.96592
ENSMUSG00000031877	Ces2g	2.13745	3.28923	7.64517	2.81089e-07	1.96913e-05	6.80833
ENSMUSG00000040891	Foxa3	-1.79291	1.34205	-7.59665	3.08834e-07	2.15198e-05	6.95185
ENSMUSG00000023021	Cers5	0.954106	5.41663	7.59015	3.12763e-07	2.16783e-05	6.68889
ENSMUSG00000046798	Cldn12	0.721356	5.19166	7.57686	3.20952e-07	2.21288e-05	6.61816
ENSMUSG00000022641	Bbx	-0.633244	7.06599	-7.56312	3.29655e-07	2.26098e-05	6.46152
ENSMUSG00000029992	Gfpt1	-0.692112	7.51747	-7.55962	3.3191e-07	2.2646e-05	6.43452
ENSMUSG00000040550	Otud6b	0.77775	6.28832	7.53281	3.49724e-07	2.37151e-05	6.42248
ENSMUSG00000051159	Cited1	-0.96552	2.78735	-7.53065	3.51201e-07	2.37151e-05	6.68777
ENSMUSG00000025432	Avil	-3.17015	1.24169	-7.52699	3.5372e-07	2.37627e-05	6.15015
ENSMUSG00000043289	Mei4	3.82879	0.192273	7.4998	3.73032e-07	2.49322e-05	5.49925
ENSMUSG00000027230	Creb3l1	-2.08326	2.52377	-7.49662	3.75358e-07	2.49603e-05	6.70867
ENSMUSG00000024376	Epb41l4a	-1.35013	4.7956	-7.48978	3.80418e-07	2.50864e-05	6.68425
ENSMUSG00000061436	Hipk2	-1.78054	3.81479	-7.48839	3.81456e-07	2.50864e-05	6.74556
ENSMUSG00000023011	Faim2	-3.10978	-0.905003	-7.48633	3.82999e-07	2.50864e-05	5.8504
ENSMUSG00000028194	Ddah1	0.839875	6.40344	7.42365	4.3313e-07	2.82289e-05	6.16546
ENSMUSG00000029388	Eif2b1	0.897311	6.12989	7.41983	4.36397e-07	2.82769e-05	6.1893
ENSMUSG00000047230	Cldn2	-2.18936	2.65373	-7.41776	4.38184e-07	2.82769e-05	6.49391
ENSMUSG00000034765	Dusp5	-0.897798	4.97989	-7.41077	4.44249e-07	2.85277e-05	6.405
ENSMUSG00000042367	Gjb3	0.99463	4.96835	7.39984	4.53916e-07	2.90064e-05	6.35663
ENSMUSG00000030703	Gdpd3	2.21102	2.86196	7.37862	4.73305e-07	2.99331e-05	6.50551
ENSMUSG00000039202	Abhd2	-1.11656	5.55158	-7.37703	4.74798e-07	2.99331e-05	6.25031
ENSMUSG00000024073	Birc6	0.881897	7.26033	7.37652	4.75274e-07	2.99331e-05	6.07967
ENSMUSG00000029594	Rbm19	1.0097	4.19579	7.35978	4.91242e-07	3.07908e-05	6.35639
ENSMUSG00000029267	Mtf2	0.65201	6.11461	7.34825	5.02567e-07	3.13506e-05	6.08819
ENSMUSG00000033105	Lss	0.912746	5.75521	7.34301	5.07797e-07	3.15267e-05	6.20469
ENSMUSG00000022500	Litaf	-0.74784	6.33869	-7.33736	5.13501e-07	3.17305e-05	6.08616
ENSMUSG00000036932	Aifm1	0.603112	6.67018	7.33096	5.20053e-07	3.19845e-05	6.0029
ENSMUSG00000035896	Rnase1	-1.91633	1.56993	-7.3248	5.26428e-07	3.20102e-05	6.40413
ENSMUSG00000041028	Ghitm	-0.549574	8.58156	-7.3235	5.27786e-07	3.20102e-05	5.84574
ENSMUSG00000005087	Cd44	-0.539865	7.50651	-7.32082	5.30594e-07	3.20102e-05	5.90603
ENSMUSG00000026121	Sema4c	-1.54466	2.89754	-7.31697	5.34655e-07	3.20102e-05	6.41848
ENSMUSG00000024331	Dsc2	-0.932602	5.79561	-7.3162	5.3548e-07	3.20102e-05	6.17239
ENSMUSG00000020649	Rrm2	0.677705	6.65204	7.31493	5.36825e-07	3.20102e-05	5.93674
ENSMUSG00000057982	Zfp809	1.05515	5.10717	7.31422	5.37576e-07	3.20102e-05	6.25963
ENSMUSG00000007867	Ift43	-0.890256	5.01065	-7.27131	5.85368e-07	3.45749e-05	6.13789
ENSMUSG00000031513	Leprotl1	-0.625948	6.10794	-7.27083	5.85926e-07	3.45749e-05	5.91852
ENSMUSG00000034159	Mab21l4	1.49826	3.3384	7.25434	6.05457e-07	3.55672e-05	6.28891
ENSMUSG00000028132	Tlcd4	-1.18201	4.42574	-7.24365	6.1847e-07	3.61694e-05	6.09559
ENSMUSG00000090272	Mndal	0.947403	6.20938	7.2363	6.27597e-07	3.65401e-05	6.03799
ENSMUSG00000023067	Cdkn1a	-1.93711	7.52267	-7.23197	6.33033e-07	3.66935e-05	5.89563
ENSMUSG00000004127	Trmt10a	0.769815	5.46154	7.22229	6.45369e-07	3.72437e-05	5.89651
ENSMUSG00000020964	Sel1l	-0.676585	6.48557	-7.20417	6.69122e-07	3.84451e-05	5.79734
ENSMUSG00000025616	Usp16	0.639667	7.45102	7.19888	6.76224e-07	3.86836e-05	5.65719
ENSMUSG00000041324	Inhba	-2.5762	2.6036	-7.19399	6.82863e-07	3.88935e-05	5.84243
ENSMUSG00000032528	Vipr1	1.67704	3.6011	7.18271	6.98433e-07	3.96081e-05	6.16314
ENSMUSG00000031383	Dusp9	1.43894	2.54578	7.16379	7.25383e-07	4.09591e-05	6.09889
ENSMUSG00000055013	Agap1	-0.662381	6.31899	-7.14094	7.59364e-07	4.26938e-05	5.67418
ENSMUSG00000096001	Gpr15lg	-1.01284	7.69331	-7.13108	7.74529e-07	4.33129e-05	5.63479
ENSMUSG00000000308	Ckmt1	-0.8907	6.33209	-7.1295	7.76987e-07	4.33129e-05	5.83882
ENSMUSG00000003355	Fkbp11	0.86945	4.25363	7.11912	7.93343e-07	4.40373e-05	5.74793
ENSMUSG00000045763	Basp1	-0.750422	7.20733	-7.11284	8.03404e-07	4.44076e-05	5.60427
ENSMUSG00000021556	Golm1	0.551129	7.60732	7.10371	8.18282e-07	4.50399e-05	5.49194
ENSMUSG00000035649	Zcchc7	-0.693174	6.33893	-7.09809	8.27584e-07	4.53613e-05	5.58652
ENSMUSG00000024059	Clip4	1.66743	3.0752	7.07896	8.60058e-07	4.69448e-05	5.96005
ENSMUSG00000032446	Eomes	-1.88446	1.64294	-7.0573	8.98416e-07	4.8835e-05	5.90944
ENSMUSG00000024271	Elp2	-0.886	5.43541	-7.05253	9.07116e-07	4.91042e-05	5.61227
ENSMUSG00000033075	Senp1	0.622142	6.15642	7.04602	9.191e-07	4.95482e-05	5.44241
ENSMUSG00000000938	Hoxa10	0.787108	6.38882	7.04373	9.23359e-07	4.95738e-05	5.51247
ENSMUSG00000020457	Drg1	0.702509	5.82911	7.03839	9.33369e-07	4.97822e-05	5.51783
ENSMUSG00000048251	Bcl11b	-0.964388	4.01507	-7.03761	9.3484e-07	4.97822e-05	5.71182
ENSMUSG00000020459	Mtif2	-0.695288	5.63443	-7.03322	9.43154e-07	5.00215e-05	5.53403
ENSMUSG00000034640	Tiparp	-0.909681	5.95776	-7.02976	9.49776e-07	5.01696e-05	5.48686
ENSMUSG00000051989	Smim11	0.743559	5.84374	7.02444	9.60031e-07	5.05077e-05	5.50626
ENSMUSG00000032531	Amotl2	0.873604	4.66052	7.01938	9.69894e-07	5.08181e-05	5.57918
ENSMUSG00000005481	Ddx39a	0.613108	7.19078	7.01745	9.7369e-07	5.08181e-05	5.28393
ENSMUSG00000055415	Atp10b	0.809545	5.99867	7.00911	9.90254e-07	5.14775e-05	5.51451
ENSMUSG00000023367	Tmem176a	-0.93392	5.87627	-7.0047	9.99125e-07	5.17334e-05	5.5387
ENSMUSG00000049493	Pls1	0.706887	6.26473	6.98405	1.0418e-06	5.37304e-05	5.37729
ENSMUSG00000026192	Atic	0.55323	6.64827	6.97398	1.06327e-06	5.4623e-05	5.24159
ENSMUSG00000028539	Artn	-2.87962	0.573815	-6.96495	1.08293e-06	5.53284e-05	5.13099
ENSMUSG00000036323	Srp72	-0.667436	8.44919	-6.9638	1.08545e-06	5.53284e-05	5.13617
ENSMUSG00000073676	Hspe1	0.57335	8.18598	6.9605	1.09274e-06	5.5484e-05	5.09099
ENSMUSG00000054814	Usp46	0.656877	6.11879	6.95494	1.10515e-06	5.58977e-05	5.30064
ENSMUSG00000021831	Ero1a	-0.609658	7.89893	-6.94952	1.11737e-06	5.62985e-05	5.1197
ENSMUSG00000031351	Zfp185	1.59419	3.39745	6.94286	1.13259e-06	5.64778e-05	5.67568
ENSMUSG00000062929	Cfl2	0.716367	6.00058	6.94084	1.13726e-06	5.64778e-05	5.31439
ENSMUSG00000007817	Zmiz1	-1.41057	4.78945	-6.93994	1.13933e-06	5.64778e-05	5.61129
ENSMUSG00000037071	Scd1	0.907296	5.40586	6.93947	1.14041e-06	5.64778e-05	5.3784
ENSMUSG00000030704	Rab6a	-0.487588	8.36608	-6.93686	1.14648e-06	5.64778e-05	5.06414
ENSMUSG00000029657	Hsph1	0.648001	6.30271	6.93673	1.1468e-06	5.64778e-05	5.22258
ENSMUSG00000030888	Rrp8	-0.86018	4.50565	-6.9286	1.16589e-06	5.72031e-05	5.41611
ENSMUSG00000027804	Ppid	0.648236	6.561	6.92232	1.1809e-06	5.77233e-05	5.12777
ENSMUSG00000027907	S100a11	0.611993	10.0767	6.91992	1.18668e-06	5.77901e-05	4.96051
ENSMUSG00000047407	Tgif1	-0.775426	5.82391	-6.90462	1.22422e-06	5.92625e-05	5.21024
ENSMUSG00000048701	Ccdc6	-0.694211	5.82555	-6.90392	1.22597e-06	5.92625e-05	5.2226
ENSMUSG00000026980	Ly75	2.77688	2.0435	6.89516	1.24804e-06	6.01077e-05	5.21262
ENSMUSG00000026417	Pigr	-1.32761	5.6892	-6.87582	1.29826e-06	6.22975e-05	5.53887
ENSMUSG00000021392	Nol8	0.690353	6.68001	6.868	1.31915e-06	6.30688e-05	5.02674
ENSMUSG00000058354	Krt6a	-3.00466	2.0851	-6.85696	1.34923e-06	6.42722e-05	5.32328
ENSMUSG00000003072	Atp5d	-0.740026	7.52953	-6.84479	1.38321e-06	6.56525e-05	4.94184
ENSMUSG00000021690	Jmy	-0.800749	5.66382	-6.8405	1.39541e-06	6.59922e-05	5.1231
ENSMUSG00000038827	Abitram	-1.62435	2.92317	-6.83144	1.42152e-06	6.69852e-05	5.46714
ENSMUSG00000030935	Acsm3	1.43594	4.53006	6.82412	1.44296e-06	6.77518e-05	5.29939
ENSMUSG00000006589	Aprt	0.57837	7.72525	6.81741	1.46294e-06	6.84447e-05	4.85815
ENSMUSG00000005354	Txn2	0.644264	6.52868	6.79574	1.52938e-06	7.11207e-05	4.88986
ENSMUSG00000025511	Tspan4	0.908343	5.17851	6.79523	1.531e-06	7.11207e-05	5.04151
ENSMUSG00000038816	Ctnnal1	0.680247	6.00802	6.78604	1.56014e-06	7.22187e-05	5.04465
ENSMUSG00000057388	Mrpl18	0.618527	7.47043	6.78094	1.57657e-06	7.25627e-05	4.79715
ENSMUSG00000027160	Ccdc34	-0.890831	8.43232	-6.77892	1.5831e-06	7.25627e-05	4.74856
ENSMUSG00000031502	Col4a1	-0.714913	5.23354	-6.77859	1.58419e-06	7.25627e-05	5.00957
ENSMUSG00000022351	Sqle	0.670131	6.78267	6.77176	1.60658e-06	7.31001e-05	4.89323
ENSMUSG00000021365	Nedd9	-0.720235	6.75143	-6.7716	1.60709e-06	7.31001e-05	4.94975
ENSMUSG00000074480	Mex3a	-1.66094	3.33805	-6.76976	1.6132e-06	7.31244e-05	5.32938
ENSMUSG00000026638	Irf6	-0.905655	5.41144	-6.7664	1.62435e-06	7.33759e-05	5.09419
ENSMUSG00000002980	Bcam	0.958932	5.06206	6.73787	1.72256e-06	7.75449e-05	5.03561
ENSMUSG00000042272	Sestd1	-0.781668	5.61278	-6.72732	1.76042e-06	7.89776e-05	4.96372
ENSMUSG00000058022	Adtrp	2.1737	2.02762	6.72508	1.76856e-06	7.90722e-05	5.22156
ENSMUSG00000029994	Anxa4	-0.475983	8.25833	-6.71925	1.78992e-06	7.9504e-05	4.61669
ENSMUSG00000024921	Smarca2	-0.714477	6.39082	-6.71779	1.79531e-06	7.9504e-05	4.83118
ENSMUSG00000031765	Mt1	0.604393	7.24194	6.71642	1.80041e-06	7.9504e-05	4.6407
ENSMUSG00000062901	Klhl24	-1.53628	3.84711	-6.71586	1.8025e-06	7.9504e-05	5.2476
ENSMUSG00000045983	Eif4g1	0.466757	9.84343	6.71212	1.81645e-06	7.98508e-05	4.49312
ENSMUSG00000087700	NA	-1.02521	5.1125	-6.70833	1.83069e-06	8.02077e-05	5.05659
ENSMUSG00000036309	Skp1	0.467461	8.29772	6.69539	1.88024e-06	8.21037e-05	4.56154
ENSMUSG00000044254	Pcsk9	-0.901265	5.25858	-6.68356	1.92677e-06	8.38562e-05	4.78835
ENSMUSG00000032220	Myo1e	-1.01975	5.18579	-6.67863	1.94648e-06	8.44334e-05	4.95419
ENSMUSG00000001151	Pcnt	0.715938	6.38644	6.66922	1.98472e-06	8.58082e-05	4.69633
ENSMUSG00000033998	Kcnk1	0.646747	7.32846	6.66705	1.99368e-06	8.59118e-05	4.6007
ENSMUSG00000058756	Thra	-0.776005	5.56161	-6.6637	2.00755e-06	8.62261e-05	4.81046
ENSMUSG00000017548	Suz12	0.473323	8.31483	6.66109	2.01843e-06	8.64098e-05	4.47868
ENSMUSG00000024989	Cep55	-0.574009	6.63333	-6.65664	2.03707e-06	8.68326e-05	4.59162
ENSMUSG00000029093	Sorcs2	-2.71317	1.08436	-6.65558	2.04156e-06	8.68326e-05	4.9328
ENSMUSG00000060206	Zfp462	-2.92136	-0.421693	-6.64424	2.09006e-06	8.84521e-05	4.71471
ENSMUSG00000036264	Fstl4	-4.43118	-1.96492	-6.6418	2.10067e-06	8.84521e-05	3.15969
ENSMUSG00000015932	Dstn	0.573376	9.41515	6.64095	2.10437e-06	8.84521e-05	4.41611
ENSMUSG00000029385	Ccng2	-1.00433	4.51407	-6.64043	2.10665e-06	8.84521e-05	4.8751
ENSMUSG00000036214	Polr1has	-0.935271	4.2131	-6.63365	2.13644e-06	8.94166e-05	4.94416
ENSMUSG00000038400	Pmepa1	0.545303	8.24933	6.6254	2.17329e-06	9.06693e-05	4.43891
ENSMUSG00000046756	Mrps7	0.681209	5.6629	6.62165	2.19028e-06	9.10429e-05	4.64205
ENSMUSG00000022747	St3gal6	-0.815042	4.87445	-6.62036	2.19615e-06	9.10429e-05	4.74921
ENSMUSG00000057897	Camk2b	1.0928	4.73036	6.60166	2.28309e-06	9.43486e-05	4.92004
ENSMUSG00000026413	Pkp1	-1.32165	3.99975	-6.5973	2.30386e-06	9.49074e-05	4.901
ENSMUSG00000105814	Mir703	-0.553227	7.04036	-6.58072	2.38465e-06	9.79275e-05	4.4188
ENSMUSG00000039191	Rbpj	-0.695505	5.17413	-6.55369	2.5227e-06	0.000103273	4.567
ENSMUSG00000029838	Ptn	-3.39123	-1.31381	-6.54736	2.55618e-06	0.000104318	3.76671
ENSMUSG00000001098	Kctd10	0.772995	5.90656	6.5411	2.58978e-06	0.000105361	4.49419
ENSMUSG00000024754	Cemip2	-0.838958	5.99312	-6.53957	2.59808e-06	0.000105371	4.48287
ENSMUSG00000021681	Aggf1	0.580382	6.7183	6.53622	2.61628e-06	0.000105754	4.34266
ENSMUSG00000037110	Ralgapa2	-0.791178	5.82444	-6.53487	2.62367e-06	0.000105754	4.56926
ENSMUSG00000104960	Snhg8	-0.834647	6.0565	-6.52394	2.68421e-06	0.000107862	4.31445
ENSMUSG00000033352	Map2k4	0.702519	6.04807	6.52085	2.70158e-06	0.000108228	4.43683
ENSMUSG00000047022	Mipol1	-1.41663	3.24616	-6.518	2.71766e-06	0.000108541	4.84513
ENSMUSG00000020099	Unc5b	-0.588179	6.54542	-6.51305	2.74596e-06	0.000109338	4.32168
ENSMUSG00000050359	Sprr1a	-2.1604	2.71447	-6.50371	2.80004e-06	0.000111153	4.76395
ENSMUSG00000016382	Pls3	-0.69681	6.16537	-6.5012	2.81477e-06	0.0001114	4.37149
ENSMUSG00000078652	Psme3	0.551517	6.34659	6.49891	2.82828e-06	0.00011147	4.29139
ENSMUSG00000004221	Ikbkg	-1.04614	4.09354	-6.49616	2.84463e-06	0.00011147	4.7363
ENSMUSG00000021733	Slc4a7	-0.584494	6.99765	-6.49569	2.8474e-06	0.00011147	4.25742
ENSMUSG00000026566	Mpzl1	-0.683188	5.50631	-6.49516	2.85058e-06	0.00011147	4.41444
ENSMUSG00000035357	Pdzrn3	-2.29618	2.49419	-6.49286	2.86428e-06	0.000111673	4.80394
ENSMUSG00000009566	Fpgs	0.846713	4.33574	6.48244	2.92744e-06	0.000113797	4.51313
ENSMUSG00000020263	Appl2	-0.802522	5.87337	-6.47514	2.97253e-06	0.000115208	4.36585
ENSMUSG00000052684	Jun	-0.835629	6.5406	-6.47125	2.99686e-06	0.000115808	4.38524
ENSMUSG00000020069	Hnrnph3	-0.687362	5.54126	-6.46578	3.03135e-06	0.000116796	4.31442
ENSMUSG00000037692	Ahdc1	-0.839739	5.0989	-6.45865	3.07703e-06	0.000118209	4.50939
ENSMUSG00000017418	Arl5b	-0.889661	4.6016	-6.45157	3.12306e-06	0.00011961	4.47863
ENSMUSG00000012609	Ttll5	-0.760465	4.87848	-6.45024	3.13177e-06	0.00011961	4.39453
ENSMUSG00000022437	Samm50	0.528753	7.02202	6.43387	3.24121e-06	0.00012343	4.109
ENSMUSG00000022433	Csnk1e	-0.64798	6.41102	-6.42231	3.32085e-06	0.000126096	4.12235
ENSMUSG00000003032	Klf4	-0.525686	8.16541	-6.41766	3.35344e-06	0.000126603	3.97706
ENSMUSG00000032554	Trf	-3.36827	-0.770014	-6.41765	3.35352e-06	0.000126603	3.97681
ENSMUSG00000038301	Snx10	-1.05647	4.44132	-6.41029	3.40583e-06	0.000128208	4.36611
ENSMUSG00000005378	Bud23	-1.16787	5.07943	-6.40416	3.44999e-06	0.000129498	4.28367
ENSMUSG00000022361	Zhx1	1.05052	4.59494	6.39701	3.50232e-06	0.000130981	4.45628
ENSMUSG00000037278	Tmem97	0.649073	5.07138	6.39603	3.50948e-06	0.000130981	4.20072
ENSMUSG00000001305	Rrp15	0.808177	4.40337	6.39387	3.52552e-06	0.000131205	4.27429
ENSMUSG00000001964	Emd	-0.574602	6.44617	-6.38884	3.56306e-06	0.000132153	4.07877
ENSMUSG00000058392	Rrp1b	0.498554	6.39511	6.38695	3.57727e-06	0.000132153	4.00258
ENSMUSG00000071076	Jund	-0.727017	6.2693	-6.38578	3.58605e-06	0.000132153	4.2061
ENSMUSG00000006456	Rbm14	0.788881	5.1519	6.38406	3.59908e-06	0.000132153	4.2072
ENSMUSG00000029613	Eif2ak1	0.73364	5.39934	6.38375	3.60142e-06	0.000132153	4.26527
ENSMUSG00000025959	Klf7	-0.944326	5.43274	-6.38208	3.61413e-06	0.000132249	4.28186
ENSMUSG00000031708	Tecr	-0.813111	5.9721	-6.37704	3.65271e-06	0.000133288	4.16772
ENSMUSG00000004849	Ap1s1	0.661768	6.38249	6.36955	3.71082e-06	0.000135033	4.07285
ENSMUSG00000026687	Aldh9a1	-0.837579	5.51883	-6.36547	3.74284e-06	0.00013582	4.19132
ENSMUSG00000015533	Itga2	-1.07489	5.31598	-6.35489	3.82734e-06	0.000138503	4.30445
ENSMUSG00000001794	Capns1	-0.623834	7.76824	-6.34646	3.896e-06	0.000140277	3.89507
ENSMUSG00000092341	Malat1	-1.05303	11.2528	-6.34625	3.89777e-06	0.000140277	3.68222
ENSMUSG00000027472	Pdrg1	0.806834	5.31669	6.32704	4.05914e-06	0.000145684	4.15302
ENSMUSG00000060600	Eno3	-1.19241	3.19517	-6.32517	4.07519e-06	0.000145861	4.41118
ENSMUSG00000024413	Npc1	-1.03488	4.37999	-6.32025	4.11784e-06	0.000146986	4.3119
ENSMUSG00000035561	Aldh1b1	-1.42245	4.19589	-6.30676	4.23701e-06	0.000150828	4.33509
ENSMUSG00000006310	Zbtb32	2.84671	1.34885	6.30516	4.25139e-06	0.00015093	3.91612
ENSMUSG00000002885	Adgre5	1.0498	4.94698	6.29998	4.29818e-06	0.000152179	4.19451
ENSMUSG00000020029	Nudt4	0.520632	7.48218	6.29603	4.33434e-06	0.000152764	3.78957
ENSMUSG00000025059	Gk	1.00571	5.06749	6.29557	4.33852e-06	0.000152764	4.05604
ENSMUSG00000024290	Rock1	0.452132	9.55843	6.29436	4.34969e-06	0.000152764	3.61575
ENSMUSG00000018821	Avpi1	0.689666	5.96195	6.28965	4.39329e-06	0.000153882	3.9469
ENSMUSG00000026740	Dnajc1	-0.511607	6.60204	-6.28694	4.41857e-06	0.000154355	3.83213
ENSMUSG00000031948	Kars	0.532493	7.19253	6.28269	4.45855e-06	0.000155338	3.75649
ENSMUSG00000053846	Lipg	1.95775	2.13756	6.27894	4.4941e-06	0.000156161	4.33593
ENSMUSG00000052062	Pard3b	-1.23797	3.69977	-6.25695	4.70873e-06	0.00016312	4.30204
ENSMUSG00000024953	Prdx5	-0.585969	7.07938	-6.25589	4.71928e-06	0.00016312	3.75721
ENSMUSG00000020140	Lgr5	-0.808784	5.05092	-6.25436	4.73461e-06	0.00016322	3.92229
ENSMUSG00000052557	Gan	0.688961	5.72288	6.24835	4.79539e-06	0.000164881	3.9392
ENSMUSG00000037465	Klf10	-1.16999	4.49948	-6.24077	4.87326e-06	0.00016692	4.03578
ENSMUSG00000020361	Hspa4	0.433045	8.81054	6.23949	4.8865e-06	0.00016692	3.53128
ENSMUSG00000058135	Gstm1	-1.36833	4.64099	-6.23753	4.90693e-06	0.00016692	4.214
ENSMUSG00000020467	Efemp1	1.34243	4.4652	6.23727	4.90964e-06	0.00016692	4.11109
ENSMUSG00000024270	Slc39a6	-1.05056	3.76956	-6.23643	4.91842e-06	0.00016692	4.126
ENSMUSG00000096528	NA	3.21907	0.113931	6.23205	4.96443e-06	0.000168046	3.73377
ENSMUSG00000052917	Senp7	-1.17939	4.31407	-6.22803	5.00706e-06	0.000168644	4.16624
ENSMUSG00000043165	Lor	-1.372	3.44234	-6.22795	5.00782e-06	0.000168644	4.22453
ENSMUSG00000060487	Samd5	-0.641989	6.20582	-6.222	5.07161e-06	0.000170354	3.66559
ENSMUSG00000063415	Cyp26b1	1.17242	3.89857	6.20576	5.24991e-06	0.000175892	4.08564
ENSMUSG00000028943	Espn	-2.76428	1.82534	-6.20287	5.28235e-06	0.000176527	4.04003
ENSMUSG00000038607	Gng10	0.941158	4.895	6.19591	5.36125e-06	0.000178708	3.87097
ENSMUSG00000061718	Ppp1r1b	-0.867234	7.57691	-6.19436	5.37893e-06	0.000178843	3.57338
ENSMUSG00000026275	Ppp1r7	0.568717	6.4692	6.1751	5.60444e-06	0.000185869	3.59609
ENSMUSG00000035504	Reep6	-0.858893	5.49991	-6.16806	5.6892e-06	0.000188203	3.66386
ENSMUSG00000000826	Dnajc5	-0.569962	6.72605	-6.16142	5.77046e-06	0.000190411	3.57413
ENSMUSG00000005410	Mcm5	0.583001	6.58925	6.15697	5.82546e-06	0.000191743	3.52393
ENSMUSG00000043439	Epop	0.784257	4.68256	6.14763	5.94291e-06	0.000195118	3.73636
ENSMUSG00000040511	Pvr	-0.779932	5.26027	-6.12879	6.18702e-06	0.000202625	3.70634
ENSMUSG00000034424	Gcsh	0.714902	5.68307	6.1196	6.30983e-06	0.000206131	3.52863
ENSMUSG00000097651	4930461G14Rik	-0.637789	6.07455	-6.11838	6.32638e-06	0.000206158	3.56213
ENSMUSG00000025026	Add3	-0.579056	7.03676	-6.11444	6.37998e-06	0.000207389	3.48094
ENSMUSG00000032060	Cryab	1.39034	3.29877	6.10979	6.44377e-06	0.00020852	3.99882
ENSMUSG00000002365	Snx9	-1.362	3.24909	-6.10959	6.44661e-06	0.00020852	3.97197
ENSMUSG00000037820	Tgm2	1.28778	4.94723	6.10781	6.47119e-06	0.000208799	3.91279
ENSMUSG00000001467	Cyp51	0.526635	8.26891	6.10199	6.55227e-06	0.000210896	3.32279
ENSMUSG00000029860	Zyx	-1.14208	3.55249	-6.1004	6.57472e-06	0.0002111	3.90886
ENSMUSG00000035775	Krt20	-3.11533	3.21524	-6.09526	6.6475e-06	0.000212722	3.8691
ENSMUSG00000023170	Gps2	-0.56313	6.25786	-6.09454	6.65771e-06	0.000212722	3.46384
ENSMUSG00000024810	Il33	1.34825	2.9439	6.093	6.6797e-06	0.000212905	3.91257
ENSMUSG00000031827	Cotl1	-0.881952	4.35895	-6.08231	6.83457e-06	0.000217313	3.79014
ENSMUSG00000000409	Lck	1.4323	1.90678	6.07944	6.87684e-06	0.000218127	3.9725
ENSMUSG00000024087	Cyp1b1	2.57282	1.66725	6.06937	7.02698e-06	0.000222351	3.7824
ENSMUSG00000045665	Mfsd5	0.76671	5.36568	6.05865	7.19067e-06	0.000226983	3.55443
ENSMUSG00000011960	Ccnt1	0.519283	6.469	6.04899	7.3413e-06	0.00023118	3.32309
ENSMUSG00000025545	Clybl	-0.936768	5.14464	-6.04781	7.36003e-06	0.000231214	3.62462
ENSMUSG00000024981	Acsl5	0.46913	7.47663	6.04163	7.45844e-06	0.000233457	3.20163
ENSMUSG00000006392	Med8	0.583968	6.18824	6.04109	7.46707e-06	0.000233457	3.33643
ENSMUSG00000097772	5430416N02Rik	-0.717862	4.53148	-6.03849	7.50898e-06	0.000233577	3.43508
ENSMUSG00000037960	Card19	-0.938928	5.13192	-6.03848	7.50909e-06	0.000233577	3.5264
ENSMUSG00000047554	Tmem41b	0.978535	4.41875	6.0368	7.5362e-06	0.000233577	3.66769
ENSMUSG00000027684	Mecom	0.793084	5.53106	6.03643	7.54221e-06	0.000233577	3.56514
ENSMUSG00000040481	Bptf	0.47321	8.06972	6.03026	7.64305e-06	0.000236141	3.15834
ENSMUSG00000024457	Trim26	-0.755249	4.99165	-6.02801	7.68007e-06	0.000236727	3.57639
ENSMUSG00000025225	Nfkb2	-0.864425	4.95528	-6.02243	7.77283e-06	0.000239024	3.55351
ENSMUSG00000028199	Cryz	-1.54364	2.82339	-6.01909	7.82895e-06	0.000239794	3.84974
ENSMUSG00000027332	Ivd	0.767107	4.59754	6.01876	7.83449e-06	0.000239794	3.59157
ENSMUSG00000051124	Gimap9	-2.04853	1.87517	-6.0138	7.91867e-06	0.000241805	3.78135
ENSMUSG00000053007	Creb5	-1.29931	2.38157	-6.0092	7.99741e-06	0.000243642	3.79884
ENSMUSG00000070283	Ndufaf3	-1.16677	3.98047	-6.00016	8.15478e-06	0.00024786	3.72396
ENSMUSG00000021569	Trip13	0.685343	5.26856	5.99809	8.19113e-06	0.000248389	3.27201
ENSMUSG00000053931	Cnn3	-0.606872	5.19276	-5.99681	8.21371e-06	0.000248498	3.27408
ENSMUSG00000020307	Cdc34	0.500575	6.65195	5.98575	8.41194e-06	0.000253909	3.183
ENSMUSG00000033909	Usp36	0.566337	6.14104	5.98401	8.44366e-06	0.00025428	3.15245
ENSMUSG00000026535	Ifi202b	-1.3851	3.31396	-5.98284	8.46488e-06	0.000254335	3.7719
ENSMUSG00000010175	Prox1	-2.46298	0.23404	-5.97569	8.59645e-06	0.000257697	3.51876
ENSMUSG00000038145	Snrk	-1.19739	4.47945	-5.97402	8.62759e-06	0.00025804	3.65769
ENSMUSG00000039031	Arhgap18	0.685922	5.70522	5.97292	8.64815e-06	0.000258065	3.34993
ENSMUSG00000024646	Cyb5a	0.699146	6.07327	5.96677	8.76361e-06	0.000260917	3.29175
ENSMUSG00000028266	Lmo4	0.660279	7.00866	5.94516	9.18235e-06	0.000272764	3.05553
ENSMUSG00000021905	Dph3	0.545221	6.07787	5.93616	9.36292e-06	0.000277204	3.0771
ENSMUSG00000047003	Zfp41	-1.77523	2.09899	-5.9356	9.37416e-06	0.000277204	3.65276
ENSMUSG00000044551	9930012K11Rik	1.36245	2.77957	5.9325	9.4372e-06	0.00027844	3.66844
ENSMUSG00000030738	Eif3c	-0.455597	10.1481	-5.93046	9.47909e-06	0.000279047	2.76898
ENSMUSG00000078713	Tomm5	0.784738	3.76551	5.91781	9.74207e-06	0.000286146	3.33888
ENSMUSG00000027430	Dtd1	0.675587	4.94754	5.91424	9.81759e-06	0.000287719	3.20788
ENSMUSG00000028070	Naxe	-0.955173	5.94369	-5.91113	9.88398e-06	0.000289018	3.19145
ENSMUSG00000039529	Atp8b1	0.511736	7.35838	5.90706	9.97153e-06	0.000290929	2.9505
ENSMUSG00000027257	Pacsin3	-1.29664	3.70284	-5.90444	1.00282e-05	0.000291932	3.57924
ENSMUSG00000032316	Clk3	-0.602964	5.78236	-5.90127	1.00974e-05	0.000293294	3.10719
ENSMUSG00000050296	Abca12	-2.13805	2.57828	-5.89688	1.01939e-05	0.000295444	3.57701
ENSMUSG00000049932	H2ax	-0.543535	6.29844	-5.88539	1.04511e-05	0.000302078	2.97826
ENSMUSG00000035227	Spcs2	-0.579759	6.83532	-5.88447	1.0472e-05	0.000302078	2.92454
ENSMUSG00000038648	Creb3l2	-1.66804	2.90523	-5.8826	1.05145e-05	0.000302078	3.5695
ENSMUSG00000024421	Lama3	-2.335	3.45888	-5.88102	1.05506e-05	0.000302078	3.52397
ENSMUSG00000021756	Il6st	-0.844312	4.53903	-5.88078	1.05561e-05	0.000302078	3.3059
ENSMUSG00000002147	Stat6	-0.883953	5.00322	-5.88056	1.05612e-05	0.000302078	3.26933
ENSMUSG00000025980	Hspd1	0.566432	9.0685	5.87803	1.06193e-05	0.000303079	2.69882
ENSMUSG00000005610	Eif4g2	0.43646	9.92331	5.8753	1.06823e-05	0.000304215	2.65565
ENSMUSG00000036902	Neto2	-0.544797	5.48496	-5.87221	1.07543e-05	0.000305057	2.98154
ENSMUSG00000025608	Podxl	-1.68625	-0.497635	-5.87203	1.07585e-05	0.000305057	3.51677
ENSMUSG00000022174	Dad1	0.523014	7.11008	5.86933	1.08216e-05	0.000306183	2.87457
ENSMUSG00000025196	Cpn1	-2.55591	-0.71464	-5.86629	1.08933e-05	0.000307547	3.28957
ENSMUSG00000029484	Anxa3	0.467569	9.02418	5.8624	1.09857e-05	0.000309489	2.70399
ENSMUSG00000039607	Rbms3	-2.92016	-0.455916	-5.85759	1.11011e-05	0.000312071	3.07456
ENSMUSG00000042216	Sgsm1	1.08581	4.15688	5.85526	1.11574e-05	0.000312981	3.30777
ENSMUSG00000023068	Nus1	-0.494279	6.50043	-5.84859	1.13204e-05	0.000316874	2.84544
ENSMUSG00000039361	Picalm	-0.491392	7.23352	-5.83571	1.16419e-05	0.000324718	2.75947
ENSMUSG00000051934	Spats2	0.530669	6.31151	5.83449	1.16727e-05	0.000324718	2.8857
ENSMUSG00000026167	Wnt10a	-4.04878	-0.777396	-5.8344	1.1675e-05	0.000324718	2.02801
ENSMUSG00000058655	Eif4b	0.528207	8.13597	5.83148	1.17493e-05	0.000326092	2.71306
ENSMUSG00000030824	Nucb1	-0.653058	6.16323	-5.82853	1.1825e-05	0.000327499	2.94582
ENSMUSG00000021589	Rhobtb3	-1.21637	2.50602	-5.82487	1.19197e-05	0.000329425	3.37962
ENSMUSG00000006356	Crip2	0.724912	6.09514	5.8222	1.1989e-05	0.000329857	3.028
ENSMUSG00000015134	Aldh1a3	-2.50324	2.63456	-5.82107	1.20186e-05	0.000329857	3.39793
ENSMUSG00000038582	Pptc7	0.567938	6.5965	5.82093	1.20221e-05	0.000329857	2.82548
ENSMUSG00000055675	Kbtbd11	1.64829	3.3039	5.81955	1.20583e-05	0.000329857	3.42647
ENSMUSG00000031628	Casp3	0.536979	7.25597	5.81913	1.20694e-05	0.000329857	2.76703
ENSMUSG00000056313	Tcim	-1.76742	3.81892	-5.81848	1.20863e-05	0.000329857	3.43247
ENSMUSG00000022587	Ly6e	0.559468	8.26193	5.81665	1.21347e-05	0.000330487	2.68894
ENSMUSG00000030774	Pak1	-0.767339	6.17378	-5.81562	1.21619e-05	0.000330541	2.93688
ENSMUSG00000037410	Tbc1d2b	0.76705	4.92653	5.81377	1.22111e-05	0.000331191	3.05388
ENSMUSG00000000902	Smarcb1	0.587327	6.01519	5.81055	1.2297e-05	0.000332183	2.86393
ENSMUSG00000060227	Golm2	0.787134	4.33362	5.8105	1.22984e-05	0.000332183	3.0812
ENSMUSG00000039910	Cited2	-0.741948	5.92248	-5.8021	1.25254e-05	0.000337618	2.96063
ENSMUSG00000028842	Ago3	1.06088	3.78387	5.79603	1.26923e-05	0.000341414	3.24117
ENSMUSG00000040435	Ppp1r15a	-1.06985	4.17837	-5.79034	1.28505e-05	0.000344265	3.07026
ENSMUSG00000020534	Shmt1	0.596866	5.63545	5.79033	1.28508e-05	0.000344265	2.81122
ENSMUSG00000025245	Lztfl1	-0.881924	4.35469	-5.78649	1.29589e-05	0.000346451	3.12392
ENSMUSG00000026991	Pkp4	0.522418	7.96475	5.78177	1.3093e-05	0.000349325	2.62168
ENSMUSG00000030805	Stx4a	-0.997103	4.84738	-5.77905	1.31708e-05	0.000350685	3.05506
ENSMUSG00000050608	Micos10	0.532756	6.75372	5.77688	1.32334e-05	0.000351637	2.70241
ENSMUSG00000058656	Samd12	-0.711065	6.02556	-5.77319	1.33404e-05	0.000352602	2.87621
ENSMUSG00000005417	Mprip	0.501836	6.95797	5.77235	1.33648e-05	0.000352602	2.67064
ENSMUSG00000059119	Nap1l4	-0.597973	6.79663	-5.77208	1.33727e-05	0.000352602	2.67961
ENSMUSG00000024045	Akap8	0.571182	5.77	5.77131	1.33954e-05	0.000352602	2.79847
ENSMUSG00000025534	Gusb	0.604117	5.79522	5.771	1.34043e-05	0.000352602	2.80759
ENSMUSG00000040600	Eps8l3	-0.668328	6.62589	-5.7692	1.3457e-05	0.000352929	2.86592
ENSMUSG00000027365	Trpm7	0.610035	6.16702	5.76874	1.34706e-05	0.000352929	2.77357
ENSMUSG00000046861	Hectd3	-1.30554	3.32	-5.76131	1.36909e-05	0.000357634	3.28895
ENSMUSG00000029381	Shroom3	0.805824	6.01093	5.76018	1.37246e-05	0.000357634	2.86918
ENSMUSG00000013822	Elof1	0.674259	5.94607	5.75932	1.37506e-05	0.000357634	2.80427
ENSMUSG00000027427	Polr3f	0.803429	4.23051	5.75902	1.37594e-05	0.000357634	3.00675
ENSMUSG00000028031	Dkk2	-3.7601	-2.13643	-5.75058	1.40155e-05	0.000363571	1.8656
ENSMUSG00000028961	Pgd	0.474864	8.1428	5.74613	1.41525e-05	0.000366398	2.54245
ENSMUSG00000029363	Rfc5	0.590165	5.57609	5.74305	1.42481e-05	0.000368147	2.76914
ENSMUSG00000076437	Selenoh	0.544075	6.67928	5.74038	1.43315e-05	0.000369573	2.62097
ENSMUSG00000000544	Gpa33	-0.56818	6.19151	-5.7384	1.43935e-05	0.000370441	2.78699
ENSMUSG00000030199	Etv6	-0.593372	5.56052	-5.73397	1.45336e-05	0.000372699	2.76577
ENSMUSG00000092274	Neat1	-0.832321	6.97101	-5.73383	1.45381e-05	0.000372699	2.64392
ENSMUSG00000056220	Pla2g4a	0.833573	5.18457	5.72304	1.48852e-05	0.000380755	2.83849
ENSMUSG00000030536	Iqgap1	0.434646	9.1686	5.72227	1.49105e-05	0.000380755	2.40712
ENSMUSG00000022257	Laptm4b	-0.61701	5.53421	-5.71468	1.51602e-05	0.000385667	2.75209
ENSMUSG00000041488	Stx3	-0.573826	5.88074	-5.71464	1.51617e-05	0.000385667	2.69107
ENSMUSG00000032562	Gnai2	-0.465237	9.08376	-5.70736	1.54053e-05	0.000390583	2.39303
ENSMUSG00000028786	Tmem54	0.612698	6.40225	5.70708	1.54146e-05	0.000390583	2.66837
ENSMUSG00000048076	Arf1	0.479028	7.78849	5.69523	1.58201e-05	0.000399438	2.4356
ENSMUSG00000038633	Degs1	0.662126	5.84469	5.69508	1.58251e-05	0.000399438	2.71714
ENSMUSG00000022201	Zfr	-0.432913	7.77188	-5.68564	1.61561e-05	0.000407009	2.40316
ENSMUSG00000042410	Agps	0.606472	6.29244	5.6826	1.62639e-05	0.00040894	2.5477
ENSMUSG00000054309	Cpsf3	0.646502	6.11069	5.67567	1.65132e-05	0.000414413	2.54422
ENSMUSG00000068220	Lgals1	-1.40647	0.878757	-5.67099	1.66837e-05	0.000417891	3.12712
ENSMUSG00000008999	Bmp7	-2.75852	-0.489499	-5.65861	1.71429e-05	0.000428348	2.91115
ENSMUSG00000030693	Klk10	1.11706	3.15588	5.6575	1.71849e-05	0.000428348	2.9812
ENSMUSG00000000340	Dbt	0.951268	5.05203	5.65712	1.71993e-05	0.000428348	2.64988
ENSMUSG00000038612	Mcl1	0.443272	7.61385	5.65377	1.73264e-05	0.000430694	2.35257
ENSMUSG00000053886	Sh2d4a	0.761447	5.678	5.65288	1.73603e-05	0.000430721	2.67635
ENSMUSG00000037709	Fam13a	-2.33744	1.52218	-5.65012	1.74658e-05	0.000432519	3.01707
ENSMUSG00000021094	Dhrs7	-0.518455	6.48341	-5.64446	1.76842e-05	0.000436863	2.40946
ENSMUSG00000026773	Pfkfb3	-0.888804	3.91406	-5.64385	1.7708e-05	0.000436863	2.83624
ENSMUSG00000030494	Rhpn2	0.877441	5.047	5.63904	1.78961e-05	0.000440674	2.7395
ENSMUSG00000003955	Fam162a	-0.581842	8.42297	-5.63534	1.80422e-05	0.000443439	2.28733
ENSMUSG00000044626	Liph	0.9258	5.12682	5.63019	1.82475e-05	0.000447646	2.74426
ENSMUSG00000079470	Utp14b	0.68167	5.69104	5.628	1.83357e-05	0.000448969	2.51501
ENSMUSG00000033581	Igf2bp2	-0.914096	4.52543	-5.62557	1.8434e-05	0.000449856	2.72462
ENSMUSG00000078851	H2ac25	-1.15686	4.53392	-5.62541	1.84407e-05	0.000449856	2.80536
ENSMUSG00000020641	Rsad2	-1.83815	2.16642	-5.62227	1.85684e-05	0.000452131	3.02628
ENSMUSG00000032560	Dnajc13	0.621837	6.15008	5.62057	1.8638e-05	0.000452983	2.44513
ENSMUSG00000019832	Rab32	1.00442	4.56371	5.61637	1.88109e-05	0.000456338	2.70638
ENSMUSG00000024993	Dennd10	-1.12307	3.29278	-5.61126	1.90234e-05	0.000460641	2.94123
ENSMUSG00000026483	Niban1	-0.550453	6.96315	-5.60886	1.91246e-05	0.000462236	2.34773
ENSMUSG00000023904	Hcfc1r1	-1.05564	5.72586	-5.60749	1.91821e-05	0.000462773	2.72332
ENSMUSG00000039782	Cpeb2	-0.9686	3.26318	-5.60532	1.92739e-05	0.000464133	2.87136
ENSMUSG00000070661	Rnf186	-0.699164	5.74837	-5.59197	1.98492e-05	0.000477109	2.60096
ENSMUSG00000020159	Gabrp	1.18936	7.67108	5.5814	2.03167e-05	0.00048675	2.31523
ENSMUSG00000022757	Tfg	-0.564534	6.66348	-5.58123	2.03246e-05	0.00048675	2.27681
ENSMUSG00000056260	Lrif1	-0.968088	4.05309	-5.57134	2.07724e-05	0.000496566	2.73184
ENSMUSG00000040669	Phc1	-0.74174	4.50856	-5.56559	2.10377e-05	0.000501993	2.62401
ENSMUSG00000038299	Wdr36	0.49334	6.32433	5.56207	2.12017e-05	0.000504987	2.23647
ENSMUSG00000051495	Irf2bp2	-0.491725	6.97636	-5.56006	2.12957e-05	0.000506303	2.20993
ENSMUSG00000045667	Smtnl2	-1.27986	3.35001	-5.55834	2.13769e-05	0.000507087	2.83184
ENSMUSG00000033356	Pus7l	-0.969306	3.14547	-5.55772	2.1406e-05	0.000507087	2.76376
ENSMUSG00000000244	Tspan32	-3.74673	-0.836841	-5.5566	2.14592e-05	0.000507428	2.2484
ENSMUSG00000063882	Uqcrh	0.610774	8.10157	5.54452	2.20389e-05	0.000520198	2.08743
ENSMUSG00000020634	Ubxn2a	0.546199	6.27037	5.54173	2.21751e-05	0.000522194	2.21678
ENSMUSG00000024590	Lmnb1	0.557887	8.73949	5.54116	2.22032e-05	0.000522194	1.9982
ENSMUSG00000040212	Emp3	1.26356	2.45679	5.53161	2.26767e-05	0.000532019	2.80055
ENSMUSG00000027997	Casp6	-0.888731	4.16342	-5.5311	2.27022e-05	0.000532019	2.65314
ENSMUSG00000025962	Fastkd2	0.680202	4.69149	5.52994	2.27605e-05	0.000532433	2.39391
ENSMUSG00000033227	Wnt6	-4.25938	-0.612815	-5.52588	2.29658e-05	0.000535989	1.69319
ENSMUSG00000038174	Hycc2	0.550623	5.8132	5.52532	2.29943e-05	0.000535989	2.24407
ENSMUSG00000050627	Gpd1l	0.635293	5.57353	5.5239	2.30663e-05	0.000536441	2.38493
ENSMUSG00000035847	Ids	-1.20338	3.75569	-5.52333	2.30956e-05	0.000536441	2.74806
ENSMUSG00000033577	Myo6	-0.527817	7.29311	-5.51563	2.3492e-05	0.000544681	2.15298
ENSMUSG00000036768	Kif15	-0.465504	6.60876	-5.51174	2.36952e-05	0.000548422	2.10841
ENSMUSG00000029167	Ppargc1a	-1.20962	3.13471	-5.49625	2.45212e-05	0.00056654	2.67466
ENSMUSG00000030035	Wbp1	-0.979902	4.35021	-5.49376	2.46566e-05	0.000568226	2.61124
ENSMUSG00000036053	Fmnl2	0.582908	4.75889	5.49332	2.4681e-05	0.000568226	2.23098
ENSMUSG00000020808	Pimreg	0.810587	4.62406	5.49192	2.47575e-05	0.000568989	2.37894
ENSMUSG00000058240	Cryzl1	0.597064	6.08307	5.48781	2.49837e-05	0.000573182	2.11746
ENSMUSG00000043445	Pgp	0.437876	7.49191	5.48115	2.53551e-05	0.00058057	1.99756
ENSMUSG00002076161	Rn7sk	-2.08177	3.78344	-5.48045	2.53944e-05	0.00058057	2.73794
ENSMUSG00000031353	Rbbp7	0.407352	7.65838	5.4776	2.5555e-05	0.000583225	1.92855
ENSMUSG00000033885	Pxk	0.718203	5.34836	5.47452	2.57303e-05	0.000585663	2.25984
ENSMUSG00000020846	Rflnb	0.464997	7.36811	5.47415	2.57513e-05	0.000585663	1.99747
ENSMUSG00000020089	Ppa1	0.402741	7.13128	5.47313	2.58097e-05	0.000585974	1.92612
ENSMUSG00000025812	Pard3	-0.45118	6.80117	-5.4711	2.59261e-05	0.0005876	2.01067
ENSMUSG00000036278	Macrod1	-1.50596	3.08506	-5.46332	2.63772e-05	0.000596789	2.69791
ENSMUSG00000031785	Adgrg1	-1.23874	3.73581	-5.46049	2.6543e-05	0.000599506	2.60776
ENSMUSG00000032827	Ppp1r9a	2.24078	1.30223	5.45828	2.66737e-05	0.000601421	2.66638
ENSMUSG00000021377	Dek	0.469648	9.59553	5.45541	2.6844e-05	0.000604221	1.75223
ENSMUSG00000060548	Tnfrsf19	-0.590093	1.36317	-5.45116	2.70982e-05	0.000608896	2.17456
ENSMUSG00000041594	Tmtc4	-0.756465	4.40634	-5.44853	2.72565e-05	0.000610708	2.3657
ENSMUSG00000003119	Cdk12	0.547329	6.26704	5.44828	2.72721e-05	0.000610708	2.03402
ENSMUSG00000000402	Egfl6	1.11477	3.694	5.4445	2.75013e-05	0.000614791	2.58749
ENSMUSG00000020994	Pnn	0.512211	7.24719	5.44334	2.75724e-05	0.00061533	1.89637
ENSMUSG00000001665	Gstt3	0.933424	5.56059	5.44103	2.77139e-05	0.000617435	2.36768
ENSMUSG00000038342	Mlxip	-0.97755	3.51526	-5.4373	2.79448e-05	0.000621522	2.52734
ENSMUSG00000021211	Akr1c12	-2.7336	1.91572	-5.43612	2.80179e-05	0.000622093	2.63322
ENSMUSG00000040913	Fbxw4	-1.14933	3.3339	-5.43415	2.81406e-05	0.000623758	2.57906
ENSMUSG00000026377	Nifk	0.480831	6.93114	5.43049	2.83701e-05	0.000627784	1.89029
ENSMUSG00000030340	Scnn1a	1.42299	3.51578	5.42956	2.8429e-05	0.000628026	2.6152
ENSMUSG00000052033	Pfdn4	0.501735	6.14749	5.42732	2.85709e-05	0.000630098	1.96446
ENSMUSG00000040720	Virma	0.560388	5.58026	5.42359	2.88087e-05	0.000634275	2.09472
ENSMUSG00000059834	Sclt1	-0.567911	5.07548	-5.42133	2.89536e-05	0.000636396	2.09386
ENSMUSG00000013089	Etv5	-0.843479	3.20801	-5.42044	2.90105e-05	0.000636579	2.37159
ENSMUSG00000014813	Stc1	-2.23243	-0.762827	-5.41719	2.92212e-05	0.000640131	2.50484
ENSMUSG00000034930	Rtkn	-1.22833	3.47235	-5.40976	2.97077e-05	0.000649701	2.42254
ENSMUSG00000024797	Vps51	-1.29098	2.64532	-5.40656	2.99197e-05	0.000653246	2.54659
ENSMUSG00000020171	Yeats4	0.618777	6.31428	5.40336	3.0133e-05	0.000656809	1.92025
ENSMUSG00000046876	Atxn1	-1.21077	4.06141	-5.40218	3.02123e-05	0.000657444	2.49642
ENSMUSG00000004748	Mtfp1	1.06954	2.24259	5.40028	3.03402e-05	0.000659131	2.49073
ENSMUSG00000021048	Mthfd1	0.591837	5.91409	5.39831	3.04736e-05	0.00066003	1.90486
ENSMUSG00000022037	Clu	0.62909	5.92767	5.39818	3.04823e-05	0.00066003	2.07387
ENSMUSG00000021950	Anxa8	0.708748	6.12826	5.39493	3.07033e-05	0.000663719	2.2037
ENSMUSG00000091623	NA	1.22602	2.55947	5.38906	3.11073e-05	0.000671344	2.5219
ENSMUSG00000032193	Ldlr	0.455119	7.65697	5.38592	3.13251e-05	0.000674309	1.78681
ENSMUSG00000039748	Exo1	0.719915	4.36369	5.3856	3.13477e-05	0.000674309	2.09733
ENSMUSG00000028741	Mrto4	0.480994	5.65057	5.38325	3.15117e-05	0.000676728	1.8864
ENSMUSG00000013629	Cad	0.517471	5.3599	5.38232	3.1577e-05	0.000677019	1.93058
ENSMUSG00000032249	Anp32a	-0.629263	7.08641	-5.37941	3.17821e-05	0.000680304	1.78063
ENSMUSG00000030729	Pgm2l1	0.481122	6.76074	5.37722	3.19377e-05	0.000682518	1.78156
ENSMUSG00000044912	Syt16	1.95692	2.49346	5.37498	3.20975e-05	0.000684816	2.51625
ENSMUSG00000021474	Sfxn1	0.403128	8.20084	5.37295	3.22426e-05	0.000686794	1.65826
ENSMUSG00000056271	Lman1l	-2.62708	0.946999	-5.37044	3.24236e-05	0.000689528	2.32756
ENSMUSG00000038550	Ciart	-1.10432	1.99012	-5.36915	3.25171e-05	0.000690395	2.31566
ENSMUSG00000075420	Smim6	0.823191	5.04264	5.3638	3.29065e-05	0.000697534	2.17957
ENSMUSG00000067001	Serpinb7	-1.4977	2.19206	-5.35397	3.36356e-05	0.000711835	2.4429
ENSMUSG00000023027	Atf1	0.512361	5.51774	5.35243	3.37512e-05	0.00071313	1.87687
ENSMUSG00000020917	Acly	0.453931	6.88187	5.34766	3.4112e-05	0.000719593	1.75065
ENSMUSG00000016477	E2f3	0.640876	5.31201	5.34375	3.44102e-05	0.000724717	1.89396
ENSMUSG00000055980	Irs1	-1.18622	2.82124	-5.34103	3.462e-05	0.000727652	2.3346
ENSMUSG00000026848	Tor1b	0.507084	6.0957	5.34034	3.4673e-05	0.000727652	1.8262
ENSMUSG00000043067	Dpy19l1	0.542504	5.88644	5.33959	3.47309e-05	0.000727652	1.81921
ENSMUSG00000020640	Itsn2	0.416392	7.42107	5.33907	3.47718e-05	0.000727652	1.66179
ENSMUSG00000035638	Muc20	2.16295	3.18053	5.33753	3.48913e-05	0.000728989	2.4187
ENSMUSG00000032216	Nedd4	-0.400034	9.00648	-5.33078	3.54208e-05	0.000738873	1.52211
ENSMUSG00000024026	Glo1	0.490677	6.66731	5.32815	3.56291e-05	0.000742036	1.72944
ENSMUSG00000032246	Calml4	-0.759522	5.35012	-5.32022	3.62651e-05	0.000754083	2.10911
ENSMUSG00000032215	Rsl24d1	0.653457	5.48191	5.31705	3.65223e-05	0.000758229	1.80544
ENSMUSG00000079184	Mphosph8	0.485729	7.50022	5.31384	3.67853e-05	0.000762481	1.58052
ENSMUSG00000027671	Actl6a	0.475806	6.36304	5.31157	3.69724e-05	0.000765148	1.67938
ENSMUSG00000025151	Maged1	-0.801844	5.4027	-5.30972	3.71257e-05	0.000767108	1.87563
ENSMUSG00000037405	Icam1	1.11442	2.89636	5.30361	3.76352e-05	0.000776412	2.28039
ENSMUSG00000026790	Odf2	-0.604647	6.12779	-5.29923	3.80054e-05	0.000782817	1.71307
ENSMUSG00000062054	Iah1	-0.65984	5.42037	-5.2974	3.81609e-05	0.000784784	1.74145
ENSMUSG00000023990	Tfeb	-1.19573	2.61708	-5.29435	3.84219e-05	0.000788451	2.3076
ENSMUSG00000032281	Acsbg1	-2.47582	1.60376	-5.29391	3.84596e-05	0.000788451	2.27424
ENSMUSG00000037031	Tspan15	1.05252	4.16442	5.29158	3.86612e-05	0.000791346	2.14042
ENSMUSG00000024730	Ms4a8a	-1.59848	3.81436	-5.29005	3.8793e-05	0.000792805	2.33583
ENSMUSG00000027508	Pag1	0.961734	4.06704	5.28652	3.91004e-05	0.000797843	2.10171
ENSMUSG00000024538	Ppic	0.704007	5.95656	5.28486	3.92461e-05	0.000799266	1.71374
ENSMUSG00000028034	Fubp1	0.519529	8.16645	5.28433	3.92922e-05	0.000799266	1.47185
ENSMUSG00000004880	Lbr	0.382795	7.83788	5.2798	3.96926e-05	0.00080616	1.46928
ENSMUSG00000030759	Far1	0.724926	5.70516	5.27619	4.00146e-05	0.000811442	1.78931
ENSMUSG00000080727	C920021L13Rik	1.2084	2.04825	5.27266	4.0331e-05	0.000816594	2.15737
ENSMUSG00000062397	Zfp706	0.39949	7.22452	5.27165	4.04231e-05	0.000817195	1.51566
ENSMUSG00000032252	Glce	-0.806069	3.85881	-5.26409	4.11118e-05	0.000829837	2.00868
ENSMUSG00000020402	Vdac1	0.387327	8.75238	5.26071	4.14246e-05	0.000834866	1.37791
ENSMUSG00000027199	Gatm	1.24298	3.5297	5.25969	4.15192e-05	0.000835485	2.01464
ENSMUSG00000038733	Wdr26	-0.438469	7.97621	-5.25896	4.15868e-05	0.000835563	1.45516
ENSMUSG00000063888	Rpl7l1	0.425987	6.65932	5.25578	4.18839e-05	0.000840243	1.52642
ENSMUSG00000079330	Lemd1	-3.2793	-0.404083	-5.25123	4.23129e-05	0.000847552	1.65467
ENSMUSG00000000708	Kat2b	0.791609	4.9778	5.24998	4.24315e-05	0.00084863	1.86175
ENSMUSG00000031897	Psmb10	0.775489	5.2903	5.24536	4.2873e-05	0.000855016	1.79569
ENSMUSG00000035498	Cdcp1	-0.784858	5.6245	-5.24527	4.28814e-05	0.000855016	1.71219
ENSMUSG00000051323	Pcdh19	-2.28653	1.03276	-5.24313	4.30878e-05	0.000857826	2.15829
ENSMUSG00000032413	Rasa2	-0.599939	5.69412	-5.24163	4.32325e-05	0.000858432	1.67165
ENSMUSG00000052698	Tln2	0.619325	6.27628	5.24146	4.32493e-05	0.000858432	1.55583
ENSMUSG00000062995	Ica1	-0.691837	4.87934	-5.23931	4.34573e-05	0.000861256	1.76614
ENSMUSG00000073705	Cenps	0.642004	4.60403	5.23847	4.35392e-05	0.000861576	1.79182
ENSMUSG00000030779	Rbbp6	0.426474	7.9607	5.23659	4.37229e-05	0.00086308	1.39159
ENSMUSG00000066026	Dhrs3	-1.1835	3.89819	-5.23628	4.37537e-05	0.00086308	2.15484
ENSMUSG00000040728	Esrp1	-0.396742	7.44537	-5.23568	4.38128e-05	0.00086308	1.44185
ENSMUSG00000000346	Dazap2	0.415347	8.19155	5.23212	4.41634e-05	0.00086868	1.37859
ENSMUSG00000032497	Lrrfip2	-0.527734	6.32262	-5.23133	4.42412e-05	0.000868906	1.52859
ENSMUSG00000028560	Usp1	0.367443	8.35714	5.22944	4.4429e-05	0.000871288	1.31067
ENSMUSG00000073563	Csnk1g3	-0.716434	5.56943	-5.22841	4.45324e-05	0.00087201	1.7064
ENSMUSG00000033610	Pank1	0.532664	6.35363	5.22337	4.50384e-05	0.000880601	1.55139
ENSMUSG00000003500	Impdh1	0.611323	5.05593	5.22056	4.53231e-05	0.000884847	1.67397
ENSMUSG00000032279	Idh3a	0.712711	7.18158	5.21981	4.53992e-05	0.000885015	1.36331
ENSMUSG00000037989	Wnk2	-3.59518	-0.565189	-5.21891	4.54903e-05	0.000885137	1.42359
ENSMUSG00000079043	Fastkd5	0.978394	3.1984	5.21829	4.55538e-05	0.000885137	2.0081
ENSMUSG00000022035	Ccdc25	0.549568	6.51214	5.21776	4.56082e-05	0.000885137	1.46539
ENSMUSG00000029036	Atad3a	0.492366	5.65045	5.21415	4.59785e-05	0.000891004	1.52525
ENSMUSG00000028988	Ctnnbip1	-1.01797	4.56823	-5.21316	4.60813e-05	0.000891677	1.90227
ENSMUSG00000055371	Stam2	-0.630982	5.42482	-5.20951	4.64602e-05	0.000897682	1.63859
ENSMUSG00000029556	Hnf1a	-4.04522	-0.104331	-5.20064	4.73939e-05	0.000914374	1.19324
ENSMUSG00000030655	Smg1	0.539371	6.42472	5.1954	4.79542e-05	0.000923824	1.4408
ENSMUSG00000028261	Ndufaf4	0.453588	6.21612	5.19405	4.81003e-05	0.000925277	1.35752
ENSMUSG00000050335	Lgals3	-0.475336	9.30147	-5.1878	4.87799e-05	0.000936974	1.25206
ENSMUSG00000029322	Plac8	0.657668	8.20248	5.18077	4.95552e-05	0.000950097	1.24361
ENSMUSG00000024743	Syt7	-0.672035	5.24737	-5.1803	4.96081e-05	0.000950097	1.64216
ENSMUSG00000041012	Cmtm8	0.953453	4.05175	5.17925	4.97251e-05	0.000950946	1.91223
ENSMUSG00000030268	Bcat1	0.932681	0.339367	5.1776	4.99092e-05	0.000953077	1.96141
ENSMUSG00000002068	Ccne1	0.615186	4.38531	5.17518	5.01812e-05	0.000956586	1.65839
ENSMUSG00000022867	Usp25	0.489944	5.94155	5.1742	5.02921e-05	0.000956586	1.44456
ENSMUSG00000019916	P4ha1	-0.704325	5.39524	-5.17403	5.0312e-05	0.000956586	1.58718
ENSMUSG00000031822	Gse1	-1.1481	3.73496	-5.17137	5.06134e-05	0.000960922	1.95125
ENSMUSG00000032860	P2ry2	0.818763	4.29645	5.16899	5.08843e-05	0.000964666	1.70727
ENSMUSG00000052299	Ltn1	0.49798	6.04701	5.167	5.11129e-05	0.000967599	1.44158
ENSMUSG00000038900	Rpl12	-0.389552	10.2144	-5.1655	5.12849e-05	0.000969455	1.06376
ENSMUSG00000025894	Aasdhppt	0.50776	5.14828	5.16243	5.16402e-05	0.000974764	1.49197
ENSMUSG00000024213	Nudt3	-0.546773	6.56944	-5.15973	5.19543e-05	0.000979282	1.33273
ENSMUSG00000035042	Ccl5	-2.56818	1.38805	-5.15691	5.22845e-05	0.00098409	1.87794
ENSMUSG00000015869	Prpsap1	0.522395	5.88783	5.15569	5.24291e-05	0.000985396	1.42916
ENSMUSG00000034560	Washc4	0.573792	5.46721	5.14986	5.31209e-05	0.000996968	1.48351
ENSMUSG00000000184	Ccnd2	0.381262	8.81934	5.14882	5.32445e-05	0.000997857	1.03047
ENSMUSG00000035329	Fbxo33	0.945572	4.45089	5.14435	5.37831e-05	0.00100415	1.72334
ENSMUSG00000039347	Atp6v0e2	1.24924	3.63693	5.1442	5.38015e-05	0.00100415	1.93503
ENSMUSG00000039197	Adk	0.450742	6.35683	5.14412	5.38101e-05	0.00100415	1.34466
ENSMUSG00000021079	Timm9	0.552372	5.51906	5.13964	5.43559e-05	0.00101289	1.32646
ENSMUSG00000021496	Pcbd2	-0.768015	4.7312	-5.13688	5.46943e-05	0.00101775	1.64402
ENSMUSG00000031134	Rbmx	0.65052	4.63369	5.12762	5.58463e-05	0.00103533	1.5289
ENSMUSG00000032265	Tent5a	-0.729581	4.67549	-5.12636	5.60041e-05	0.00103533	1.65987
ENSMUSG00000048264	Dip2c	-0.902128	3.54987	-5.12631	5.60109e-05	0.00103533	1.77651
ENSMUSG00000085972	NA	1.5901	1.80906	5.12614	5.60322e-05	0.00103533	1.9948
ENSMUSG00000023156	Rpp14	0.497351	5.95885	5.1257	5.60873e-05	0.00103533	1.28634
ENSMUSG00000025872	Thoc3	0.51968	6.20754	5.1255	5.61133e-05	0.00103533	1.2689
ENSMUSG00000022893	Adamts1	-3.2771	0.0662909	-5.12277	5.64592e-05	0.00104025	1.36493
ENSMUSG00000024665	Fads2	0.499326	6.89943	5.11845	5.70112e-05	0.00104894	1.21405
ENSMUSG00000047514	Tspyl1	-0.819593	4.81534	-5.11552	5.73883e-05	0.00105411	1.64138
ENSMUSG00000029552	Tes	-0.419969	7.70563	-5.11502	5.74533e-05	0.00105411	1.14367
ENSMUSG00000004233	Wars2	0.890878	3.77359	5.11093	5.7984e-05	0.00106236	1.76388
ENSMUSG00000037787	Coa8	-0.736327	4.55429	-5.10062	5.9347e-05	0.00108353	1.51726
ENSMUSG00000041895	Wipi1	-0.828529	4.98526	-5.10032	5.93869e-05	0.00108353	1.58818
ENSMUSG00000037933	Bicd2	0.762565	4.99598	5.09929	5.95248e-05	0.00108353	1.53626
ENSMUSG00000025950	Idh1	0.575895	7.46354	5.09911	5.95492e-05	0.00108353	1.17559
ENSMUSG00000024074	Crim1	0.543221	5.44844	5.09909	5.95527e-05	0.00108353	1.35869
ENSMUSG00000042729	Wdr74	-0.521722	5.45711	-5.09688	5.98489e-05	0.00108741	1.23391
ENSMUSG00000068245	Phf11d	1.40062	3.21743	5.09498	6.01056e-05	0.00109056	1.92109
ENSMUSG00000037822	Smim14	-0.62786	6.12349	-5.08569	6.13775e-05	0.0011121	1.23956
ENSMUSG00000002043	Trappc6a	-1.02677	5.20333	-5.08005	6.21639e-05	0.00112479	1.52512
ENSMUSG00000024799	Tm7sf2	-0.772405	4.13437	-5.07636	6.26827e-05	0.00113261	1.56389
ENSMUSG00000031432	Prps1	0.548304	6.11722	5.07231	6.32578e-05	0.00114143	1.1464
ENSMUSG00000020492	Ska2	0.656379	4.69091	5.06731	6.39756e-05	0.00115279	1.3981
ENSMUSG00000011256	Adam19	-3.68038	-1.96302	-5.06362	6.45109e-05	0.00116084	0.871956
ENSMUSG00000028521	Slc35d1	0.659383	5.71733	5.05766	6.53843e-05	0.00117494	1.36542
ENSMUSG00000026922	Agpat2	0.470017	6.23089	5.05491	6.57923e-05	0.00118066	1.13779
ENSMUSG00000019982	Myb	-0.75805	3.4152	-5.05326	6.60377e-05	0.00118233	1.42456
ENSMUSG00000028645	Slc2a1	-0.447407	7.62626	-5.05273	6.61159e-05	0.00118233	0.991257
ENSMUSG00000036403	Cep135	0.636164	4.80475	5.05246	6.61563e-05	0.00118233	1.37742
ENSMUSG00000035930	Chst4	1.01699	4.92309	5.04492	6.72925e-05	0.001201	1.5342
ENSMUSG00000033543	Gtf2a2	0.495474	5.89862	5.03921	6.81664e-05	0.00121494	1.13271
ENSMUSG00000034801	Sos2	-0.682703	4.71093	-5.03753	6.84247e-05	0.00121628	1.4023
ENSMUSG00000006057	Atp5g1	0.59977	6.0694	5.03748	6.84335e-05	0.00121628	1.10719
ENSMUSG00000020097	Sgpl1	-0.622654	5.00944	-5.03692	6.85199e-05	0.00121628	1.34895
ENSMUSG00000028970	Abcb1b	1.27287	3.55119	5.03515	6.87934e-05	0.00121948	1.76595
ENSMUSG00000079018	Ly6c1	-0.390515	9.11685	-5.03211	6.92687e-05	0.00122551	0.812195
ENSMUSG00000063235	Ptpmt1	0.547353	5.92251	5.03177	6.93208e-05	0.00122551	1.11861
ENSMUSG00000006362	Cbfa2t3	0.698046	4.44792	5.02934	6.97028e-05	0.00122934	1.30157
ENSMUSG00000031715	Smarca5	0.392045	8.55992	5.02918	6.97287e-05	0.00122934	0.845022
ENSMUSG00000036585	Fgf1	1.3562	3.21413	5.0286	6.98193e-05	0.00122934	1.75634
ENSMUSG00000045725	Prr15	-0.735263	5.5163	-5.02656	7.01424e-05	0.00123338	1.35986
ENSMUSG00000031467	Agpat5	0.475547	6.75452	5.02418	7.05214e-05	0.00123838	0.992176
ENSMUSG00000048373	Fgfbp1	0.794577	4.94588	5.0234	7.0645e-05	0.00123889	1.42308
ENSMUSG00000041688	Amot	0.637994	5.49482	5.01723	7.16369e-05	0.0012546	1.30609
ENSMUSG00000006095	Tbcb	-0.590629	5.65584	-5.01589	7.18538e-05	0.00125672	1.19599
ENSMUSG00000071644	Eef1g	-0.475536	8.65481	-5.01282	7.23555e-05	0.00126381	0.807207
ENSMUSG00000020741	Cluh	0.494576	6.50157	5.01131	7.26025e-05	0.00126644	0.983828
ENSMUSG00000021290	Atp5mpl	0.608078	8.11269	5.00557	7.35507e-05	0.00128127	0.859969
ENSMUSG00000079614	Seh1l	0.581965	5.55434	5.00381	7.38451e-05	0.00128469	1.05961
ENSMUSG00000063646	Jakmip1	-0.959821	3.68083	-4.99373	7.55474e-05	0.00131256	1.57441
ENSMUSG00000028967	Errfi1	-0.617756	5.64871	-4.99284	7.57007e-05	0.00131348	1.08215
ENSMUSG00000024038	Ndufv3	-0.645425	6.95256	-4.99074	7.60605e-05	0.00131798	0.946649
ENSMUSG00000021263	Degs2	0.460715	6.28572	4.98396	7.72364e-05	0.00133659	1.02812
ENSMUSG00000036427	Gpi1	-0.401258	8.68404	-4.98274	7.745e-05	0.00133851	0.792779
ENSMUSG00000004415	Col26a1	2.52655	0.0991377	4.98216	7.75521e-05	0.00133851	1.51006
ENSMUSG00000030747	Dgat2	0.910481	3.75506	4.98083	7.77859e-05	0.00134078	1.51189
ENSMUSG00000042390	Gatad2b	-0.426436	6.64625	-4.97896	7.81167e-05	0.0013443	0.933833
ENSMUSG00000002844	Adprh	-0.80849	4.28092	-4.97851	7.81954e-05	0.0013443	1.32328
ENSMUSG00000041685	Fcho2	0.560502	5.7852	4.97709	7.84476e-05	0.00134687	1.05378
ENSMUSG00000034007	Scaper	-0.584261	5.63734	-4.97423	7.89574e-05	0.00135329	1.14567
ENSMUSG00000036810	Cnep1r1	0.780296	5.55075	4.97383	7.90282e-05	0.00135329	1.03283
ENSMUSG00000070803	Cited4	-1.10502	2.33509	-4.97131	7.94809e-05	0.00135911	1.41787
ENSMUSG00000038793	Lefty1	3.85941	0.0504085	4.97078	7.95755e-05	0.00135911	0.755157
ENSMUSG00000027433	Xrn2	0.376842	8.28762	4.96897	7.99026e-05	0.0013629	0.74938
ENSMUSG00000050931	Sgms2	-1.14593	3.3866	-4.9684	8.00055e-05	0.0013629	1.52421
ENSMUSG00000028567	Txndc12	-0.735063	4.57222	-4.96601	8.04414e-05	0.00136855	1.27165
ENSMUSG00000028081	Rps3a1	-0.42961	8.56552	-4.96465	8.06885e-05	0.00137097	0.692666
ENSMUSG00000021025	Nfkbia	-0.568483	8.01899	-4.96015	8.15156e-05	0.00138241	0.806396
ENSMUSG00000025025	Mxi1	-0.626451	6.37606	-4.95964	8.1609e-05	0.00138241	0.993113
ENSMUSG00000050737	Ptges	-3.23636	1.63344	-4.95927	8.1678e-05	0.00138241	1.21234
ENSMUSG00000020185	E2f7	0.871728	4.25997	4.95825	8.18677e-05	0.00138383	1.21897
ENSMUSG00000032026	Rexo2	0.400481	6.85896	4.95429	8.26042e-05	0.00139448	0.816216
ENSMUSG00000027555	Car13	1.11105	3.76027	4.95285	8.28745e-05	0.00139724	1.48009
ENSMUSG00000062981	Mrpl42	0.451575	6.21721	4.95186	8.30604e-05	0.00139857	0.863642
ENSMUSG00000025137	Pcyt2	1.14501	4.13935	4.95118	8.31883e-05	0.00139893	1.39253
ENSMUSG00000042354	Gnl3	0.370119	7.48988	4.94794	8.38032e-05	0.00140746	0.693761
ENSMUSG00000038722	Bud31	0.460569	6.2912	4.94607	8.41576e-05	0.00141161	0.849074
ENSMUSG00000020472	Zkscan17	-0.631397	4.46617	-4.94475	8.44109e-05	0.00141404	1.17894
ENSMUSG00000019866	Crybg1	0.487394	6.18135	4.9297	8.7341e-05	0.00145948	0.914671
ENSMUSG00000025666	Tmem47	-1.81763	-0.55989	-4.92967	8.73462e-05	0.00145948	1.54164
ENSMUSG00000058317	Ube2e2	-1.58873	2.06697	-4.92877	8.75247e-05	0.0014606	1.58276
ENSMUSG00000024029	Tff3	-2.20983	2.90129	-4.92655	8.79663e-05	0.0014661	1.57091
ENSMUSG00000097195	Snhg5	-0.462767	5.51938	-4.92491	8.82948e-05	0.00146971	0.840888
ENSMUSG00000018648	Dusp14	1.05333	3.28574	4.92349	8.85797e-05	0.00147258	1.33192
ENSMUSG00000056708	Ier5	0.741754	5.98905	4.92261	8.87555e-05	0.00147363	1.00426
ENSMUSG00000038286	Bphl	-1.84465	2.72564	-4.9163	9.00354e-05	0.00149299	1.55468
ENSMUSG00000026628	Atf3	-1.00652	4.72491	-4.91567	9.01646e-05	0.00149324	1.2883
ENSMUSG00000031917	Nip7	0.520772	5.6005	4.91367	9.05748e-05	0.00149814	0.808735
ENSMUSG00000034593	Myo5a	0.556299	5.62593	4.90835	9.16751e-05	0.00151443	0.886744
ENSMUSG00000046404	Yod1	1.01015	3.98495	4.90762	9.18271e-05	0.00151503	1.206
ENSMUSG00000028772	Zcchc17	0.527566	6.36589	4.90676	9.20067e-05	0.00151523	0.81859
ENSMUSG00000047496	Rnf152	-1.8064	1.85522	-4.90646	9.20703e-05	0.00151523	1.49998
ENSMUSG00000050397	Foxl2	-3.41095	-1.43966	-4.90375	9.26386e-05	0.00152007	0.667997
ENSMUSG00000035476	Tab3	-0.943302	3.49058	-4.90359	9.26719e-05	0.00152007	1.36522
ENSMUSG00000039463	Slc9a8	1.06093	3.36719	4.90339	9.27129e-05	0.00152007	1.4142
ENSMUSG00000048310	Pskh1	-0.90707	3.7186	-4.90041	9.33429e-05	0.00152849	1.34153
ENSMUSG00000026672	Optn	-0.747683	4.43403	-4.894	9.47121e-05	0.00154897	1.1276
ENSMUSG00000091780	Sco2	0.810905	3.86298	4.89132	9.52895e-05	0.00155647	1.18163
ENSMUSG00000037376	Trmt6	0.44796	6.759	4.89069	9.54259e-05	0.00155676	0.65276
ENSMUSG00000005397	Nid1	2.96334	0.773848	4.88955	9.56736e-05	0.00155886	1.22856
ENSMUSG00000002395	Use1	-0.548607	6.1871	-4.88861	9.58779e-05	0.00156025	0.809398
ENSMUSG00000038811	Gngt2	1.13509	3.63434	4.88783	9.60469e-05	0.00156106	1.37938
ENSMUSG00000034586	Hid1	-0.575691	5.83583	-4.88581	9.64898e-05	0.00156631	0.813137
ENSMUSG00000035506	Slc12a8	-3.23098	-1.15863	-4.88139	9.74626e-05	0.00158015	0.920471
ENSMUSG00000024411	Aqp4	-3.76586	0.925036	-4.88065	9.76266e-05	0.00158085	0.672141
ENSMUSG00000001158	Snrnp27	-0.51305	7.09858	-4.87807	9.82015e-05	0.0015882	0.644419
ENSMUSG00000005732	Ranbp1	0.329026	8.36434	4.87648	9.8556e-05	0.00159196	0.493062
ENSMUSG00000030560	Ctsc	0.448652	6.2381	4.8713	9.9724e-05	0.00160885	0.691948
ENSMUSG00000003360	Ddx23	0.704042	4.79866	4.86981	0.000100062	0.00161231	1.00701
ENSMUSG00000018921	Pelp1	0.589628	5.91314	4.86918	0.000100206	0.00161265	0.741572
ENSMUSG00000028729	Ebna1bp2	-0.381156	6.83927	-4.86766	0.000100553	0.00161454	0.565091
ENSMUSG00000031776	Arl2bp	0.487375	5.85673	4.86728	0.000100639	0.00161454	0.788428
ENSMUSG00000027810	Eif2a	0.488325	6.1204	4.86704	0.000100693	0.00161454	0.72516
ENSMUSG00000026974	Zmynd19	0.569792	4.74928	4.86306	0.000101609	0.00162723	0.87216
ENSMUSG00000031916	Cog8	0.48232	5.59426	4.85629	0.000103184	0.00165044	0.776854
ENSMUSG00000027984	Hadh	-0.423358	6.54988	-4.85233	0.000104118	0.00166278	0.664276
ENSMUSG00000031634	Ufsp2	-0.494438	6.44355	-4.85194	0.000104209	0.00166278	0.649706
ENSMUSG00000022774	Ncbp2	0.444137	5.75573	4.85123	0.000104379	0.00166347	0.679942
ENSMUSG00000036678	Aaas	0.686962	5.70141	4.84928	0.000104842	0.00166881	0.826534
ENSMUSG00000003199	Mpnd	-0.685052	5.29285	-4.84804	0.000105139	0.00167034	0.911029
ENSMUSG00000016921	Srsf6	0.382186	6.99614	4.84781	0.000105193	0.00167034	0.553294
ENSMUSG00000075376	Rc3h2	0.461671	6.55728	4.8441	0.000106085	0.00168127	0.678625
ENSMUSG00000047963	Stbd1	-1.6135	1.83714	-4.84388	0.000106138	0.00168127	1.40227
ENSMUSG00000052962	Mrpl35	0.432479	6.75297	4.84042	0.000106976	0.00169117	0.555574
ENSMUSG00000018750	Zbtb4	-0.829575	4.31218	-4.84024	0.000107022	0.00169117	1.15026
ENSMUSG00000069255	Dusp22	0.918174	3.80923	4.83609	0.000108036	0.00170515	1.17381
ENSMUSG00000042680	Garem1	-1.31982	3.53989	-4.83476	0.000108363	0.00170707	1.24469
ENSMUSG00000004085	Map3k20	0.469683	5.9762	4.83413	0.00010852	0.00170707	0.689781
ENSMUSG00000036980	Taf6	-0.828909	4.11425	-4.83401	0.000108549	0.00170707	1.11488
ENSMUSG00000000776	Polr3d	0.463726	5.55094	4.82793	0.000110061	0.00172798	0.661431
ENSMUSG00000024576	Csnk1a1	-0.311474	9.41446	-4.82761	0.000110142	0.00172798	0.343362
ENSMUSG00000028907	Utp11	-0.422401	7.09572	-4.82542	0.000110692	0.0017333	0.474775
ENSMUSG00000033059	Pygb	0.800778	5.12	4.82481	0.000110845	0.0017333	0.93754
ENSMUSG00000038936	Sccpdh	-0.825996	4.06822	-4.82468	0.000110878	0.0017333	1.04733
ENSMUSG00000024338	Psmb8	3.63579	0.599816	4.82354	0.000111165	0.00173571	0.571913
ENSMUSG00000037664	Cdkn1c	-0.829733	3.86144	-4.8226	0.000111404	0.00173737	1.03583
ENSMUSG00000011958	Bnip2	-0.58756	6.02053	-4.81681	0.000112883	0.00175636	0.643754
ENSMUSG00000040268	Plekha1	-0.836761	4.07637	-4.81678	0.00011289	0.00175636	1.02643
ENSMUSG00000025383	Il23a	-2.87364	-0.164492	-4.81591	0.000113114	0.00175777	1.06821
ENSMUSG00000025793	Hgs	-0.652611	5.08026	-4.81491	0.000113372	0.00175968	0.867645
ENSMUSG00000038685	Rtel1	-0.916888	3.32103	-4.81299	0.000113868	0.00176444	1.10462
ENSMUSG00000049036	Tmem121	1.42904	1.94062	4.81268	0.000113948	0.00176444	1.32124
ENSMUSG00000024472	Dcp2	0.479712	5.75934	4.80774	0.000115237	0.00178229	0.647021
ENSMUSG00000022686	B3gnt5	-2.13831	0.741071	-4.80634	0.000115607	0.00178591	1.32342
ENSMUSG00000028972	Car6	-4.27811	-0.34727	-4.80462	0.00011606	0.00178988	0.601977
ENSMUSG00000042520	Ubap2l	-0.452203	7.08228	-4.80433	0.000116138	0.00178988	0.491464
ENSMUSG00000001569	Nom1	0.462383	5.66964	4.80299	0.000116492	0.00179324	0.634975
ENSMUSG00000044033	Ccdc141	-0.876417	2.96998	-4.80103	0.000117012	0.00179912	1.06454
ENSMUSG00000056531	Ccdc18	-0.549682	5.38442	-4.80041	0.000117177	0.00179955	0.695357
ENSMUSG00000063296	Tmem117	-1.25113	2.55014	-4.79976	0.000117351	0.00180011	1.27155
ENSMUSG00000028282	Casp8ap2	0.372904	6.81243	4.79527	0.000118557	0.00181649	0.450178
ENSMUSG00000115987	Vps28	-0.538954	6.74886	-4.79367	0.000118991	0.00182101	0.534683
ENSMUSG00000034723	Tmx4	1.25543	2.60445	4.79168	0.000119533	0.00182716	1.22913
ENSMUSG00000025150	Cbr2	-1.72231	6.05271	-4.78669	0.000120899	0.00184589	1.13426
ENSMUSG00000003380	Rabac1	-0.607596	5.60503	-4.78556	0.00012121	0.00184848	0.668429
ENSMUSG00000039148	Sart1	-0.5243	6.09789	-4.78207	0.000122177	0.00186107	0.545663
ENSMUSG00000028211	Trp53inp1	-1.51678	4.63288	-4.78149	0.000122341	0.0018614	1.24529
ENSMUSG00000027562	Car2	-0.70256	7.72427	-4.7792	0.000122979	0.00186894	0.357424
ENSMUSG00000019362	D8Ertd738e	0.447132	6.02579	4.7763	0.000123795	0.00187916	0.550922
ENSMUSG00000001729	Akt1	0.489841	7.22449	4.77474	0.000124235	0.00188223	0.378491
ENSMUSG00000006262	Mob1b	0.518404	5.47866	4.77443	0.000124323	0.00188223	0.632505
ENSMUSG00000019852	Arfgef3	-0.973431	3.70555	-4.77407	0.000124428	0.00188223	1.00933
ENSMUSG00000044030	Irf2bp1	-0.491241	5.1693	-4.77005	0.000125573	0.00189735	0.611718
ENSMUSG00000045294	Insig1	0.681089	5.42654	4.76886	0.000125915	0.00190032	0.717525
ENSMUSG00000040351	Ankib1	0.588577	4.85984	4.76773	0.000126238	0.00190301	0.725432
ENSMUSG00000020038	Cry1	-0.658493	3.90644	-4.76619	0.000126683	0.00190471	0.782742
ENSMUSG00000030516	Tjp1	0.476086	7.31901	4.76598	0.000126743	0.00190471	0.372993
ENSMUSG00000018770	Atp5g3	0.392093	9.54165	4.76583	0.000126787	0.00190471	0.18764
ENSMUSG00000035828	Pim3	0.460364	6.56489	4.76362	0.000127427	0.00191213	0.36817
ENSMUSG00000036990	Otud4	0.371056	6.60947	4.7615	0.000128044	0.0019192	0.398074
ENSMUSG00000002900	Lamb1	-1.57986	2.98057	-4.75895	0.000128793	0.00192634	1.22633
ENSMUSG00000050332	Amer1	-0.725866	4.14438	-4.75887	0.000128815	0.00192634	0.858935
ENSMUSG00000023089	Ndufa5	0.489298	7.52987	4.75787	0.00012911	0.00192855	0.31626
ENSMUSG00000055531	Cpsf6	0.410673	6.11468	4.75543	0.000129828	0.00193546	0.444693
ENSMUSG00000023456	Tpi1	-0.368931	8.81672	-4.7553	0.000129868	0.00193546	0.222247
ENSMUSG00000037060	Cavin3	-0.62504	4.88402	-4.75177	0.000130917	0.00194888	0.674041
ENSMUSG00000020516	Rps6kb1	0.478893	6.79721	4.75037	0.000131337	0.00195291	0.373976
ENSMUSG00000051817	Sox12	-1.14976	1.8687	-4.74931	0.000131655	0.00195542	1.10865
ENSMUSG00000042215	Bag2	0.715127	3.61801	4.74765	0.000132154	0.0019606	0.723202
ENSMUSG00000038375	Trp53inp2	0.821164	5.19666	4.74712	0.000132315	0.00196076	0.782425
ENSMUSG00000001025	S100a6	0.317453	11.1243	4.74663	0.000132463	0.00196076	0.0709095
ENSMUSG00000031609	Sap30	0.699252	4.92971	4.74473	0.000133038	0.00196704	0.536437
ENSMUSG00000066705	Fxyd6	-3.2962	-1.72802	-4.74165	0.000133976	0.00197868	0.403358
ENSMUSG00000028134	Ptbp2	1.34882	2.46593	4.73881	0.000134849	0.00198932	1.09121
ENSMUSG00000028484	Psip1	0.37087	8.29743	4.72926	0.00013782	0.00203087	0.182858
ENSMUSG00000027800	Tm4sf1	0.831018	5.668	4.72868	0.000138002	0.00203126	0.447059
ENSMUSG00000038383	Pigu	0.675227	4.14188	4.72561	0.000138974	0.00204241	0.779502
ENSMUSG00000028447	Dctn3	-0.515294	6.09333	-4.7253	0.000139071	0.00204241	0.454233
ENSMUSG00000002625	Akap8l	-0.717719	4.4408	-4.72473	0.000139251	0.00204276	0.750433
ENSMUSG00000024486	Hbegf	-0.506701	6.74437	-4.72338	0.000139683	0.00204681	0.439677
ENSMUSG00000060519	Tor3a	0.612013	4.5073	4.7212	0.000140379	0.00205471	0.734846
ENSMUSG00000010760	Phlda2	-0.424958	4.8793	-4.71731	0.000141631	0.00206968	0.338605
ENSMUSG00000050530	Fam171a1	-1.2873	2.43625	-4.71704	0.000141718	0.00206968	1.07115
ENSMUSG00000013236	Ptprs	-0.614592	5.25706	-4.71532	0.000142275	0.00207551	0.63263
ENSMUSG00000017421	Zfp207	0.43178	6.95202	4.71176	0.000143437	0.00209012	0.27556
ENSMUSG00000041530	Ago1	0.718738	4.65906	4.70247	0.000146516	0.00213262	0.672459
ENSMUSG00000029174	Tbc1d1	-0.563097	5.1186	-4.6998	0.000147411	0.00214327	0.542614
ENSMUSG00000067367	Lyar	0.406361	7.97658	4.69792	0.000148044	0.00214983	0.0865196
ENSMUSG00000019699	Akt3	-3.52128	-0.292178	-4.69691	0.000148387	0.00214983	0.388876
ENSMUSG00000070044	Fam149a	-1.32562	3.06183	-4.69653	0.000148516	0.00214983	0.981979
ENSMUSG00000006651	Aplp1	-2.4882	0.661536	-4.69652	0.000148519	0.00214983	0.822186
ENSMUSG00000022708	Zbtb20	-0.692128	5.18259	-4.69555	0.000148849	0.00215223	0.491268
ENSMUSG00000022884	Eif4a2	-0.617993	4.54557	-4.69482	0.000149099	0.00215347	0.51549
ENSMUSG00000037434	Slc30a1	0.79805	4.18982	4.6896	0.000150888	0.0021769	0.687276
ENSMUSG00000026694	Mettl13	0.680655	3.70514	4.68678	0.000151863	0.00218835	0.659993
ENSMUSG00000121248	NA	2.2808	1.65309	4.6862	0.000152063	0.00218835	1.03334
ENSMUSG00000037234	Hook3	-0.477269	5.93163	-4.68586	0.000152182	0.00218835	0.41268
ENSMUSG00000034427	Myo15b	-2.0339	2.72289	-4.68475	0.000152567	0.00219148	0.982012
ENSMUSG00000069045	Ddx3y	0.509241	6.13142	4.68206	0.000153511	0.00220164	0.316251
ENSMUSG00000000751	Rpa1	0.535369	6.04	4.68177	0.000153611	0.00220164	0.294606
ENSMUSG00000024975	Pdcd4	-0.870206	4.76958	-4.67768	0.000155054	0.0022199	0.780437
ENSMUSG00000020160	Meis1	-3.71699	-0.861928	-4.67459	0.000156153	0.00223319	0.28731
ENSMUSG00000007872	Id3	-1.11868	3.26262	-4.67122	0.000157362	0.00224803	0.755025
ENSMUSG00000053702	Nebl	-2.13906	-0.57749	-4.67026	0.000157707	0.00224816	0.921608
ENSMUSG00000043668	Tox3	-1.50527	2.02757	-4.67001	0.000157798	0.00224816	1.03825
ENSMUSG00000020101	Vsir	-3.22698	-0.146402	-4.66977	0.000157886	0.00224816	0.489666
ENSMUSG00000068391	Chrac1	0.546734	5.18383	4.66657	0.000159043	0.00226217	0.475981
ENSMUSG00000001687	Ubl3	0.601469	6.08223	4.66181	0.000160784	0.00228446	0.272574
ENSMUSG00000027377	Mall	0.671214	5.83512	4.65812	0.000162149	0.00230073	0.440179
ENSMUSG00000027954	Efna1	-0.739736	4.55361	-4.65776	0.000162281	0.00230073	0.622083
ENSMUSG00000109936	NA	-1.31353	-0.239349	-4.65486	0.000163362	0.00230647	0.958165
ENSMUSG00000023043	Krt18	0.404914	10.1527	4.65443	0.000163523	0.00230647	-0.0868294
ENSMUSG00000022261	Sdc2	-1.29583	2.35061	-4.6544	0.000163535	0.00230647	0.968661
ENSMUSG00000020677	Ddx52	0.414212	6.9594	4.65437	0.000163545	0.00230647	0.121591
ENSMUSG00000071660	Ttc9c	-0.434943	6.42163	-4.65431	0.000163566	0.00230647	0.189369
ENSMUSG00000018126	Baiap2l2	-2.83055	0.372417	-4.65184	0.000164496	0.00231709	0.877117
ENSMUSG00000028613	Lrp8	0.55289	5.09729	4.65073	0.000164911	0.00232044	0.340533
ENSMUSG00000026520	Pycr2	0.530818	6.78956	4.64954	0.00016536	0.00232184	0.158497
ENSMUSG00000025817	Nudt5	0.669615	4.2211	4.64953	0.000165365	0.00232184	0.584785
ENSMUSG00000028233	Tgs1	0.461855	5.48459	4.64821	0.000165867	0.00232641	0.30823
ENSMUSG00000018326	Ywhab	0.354082	8.5327	4.64701	0.000166323	0.0023303	0.00227174
ENSMUSG00000026313	Hdac4	-0.923495	3.9818	-4.64477	0.000167178	0.00233913	0.633107
ENSMUSG00000019998	Stx7	-0.51505	6.35747	-4.64442	0.00016731	0.00233913	0.246029
ENSMUSG00000031563	Wwc2	0.505429	5.8337	4.64193	0.000168266	0.00234999	0.250156
ENSMUSG00000029415	Sdad1	0.375843	6.61103	4.63713	0.000170124	0.0023734	0.0718701
ENSMUSG00000020109	Dnajb12	0.606364	5.39227	4.62481	0.000174993	0.00243467	0.355104
ENSMUSG00000020532	Acaca	0.631375	4.65424	4.62435	0.000175174	0.00243467	0.443259
ENSMUSG00000056648	Hoxb8	-0.584402	5.76758	-4.62415	0.000175254	0.00243467	0.371525
ENSMUSG00000022353	Mtss1	-0.597129	5.56689	-4.62391	0.000175352	0.00243467	0.357615
ENSMUSG00000091537	Tma7	0.483719	6.43796	4.62368	0.000175445	0.00243467	0.13865
ENSMUSG00000037533	Rapgef6	0.452197	6.3022	4.61141	0.000180443	0.00249969	0.135155
ENSMUSG00000018476	Kdm6b	-0.684954	4.84445	-4.61124	0.000180512	0.00249969	0.386985
ENSMUSG00000025702	Marchf8	0.597727	5.27174	4.60758	0.000182036	0.00251813	0.336539
ENSMUSG00000079038	D130040H23Rik	3.02711	0.301569	4.60683	0.000182345	0.00251975	0.367963
ENSMUSG00000024014	Pim1	-0.486043	5.91554	-4.60353	0.000183732	0.00253623	0.176854
ENSMUSG00000058006	Mdn1	0.573415	5.8502	4.60303	0.000183941	0.00253645	0.0872126
ENSMUSG00000061689	Dlgap4	-0.771581	4.75065	-4.60037	0.000185066	0.00254679	0.458283
ENSMUSG00000030204	Ddx47	0.476141	5.89387	4.60034	0.00018508	0.00254679	0.156964
ENSMUSG00000062127	Cttnbp2nl	-0.732961	4.8961	-4.59938	0.000185486	0.0025497	0.403479
ENSMUSG00000046434	Hnrnpa1	0.672685	5.12566	4.59868	0.000185785	0.00255113	0.224383
ENSMUSG00000038646	Ramac	0.691831	4.0229	4.59785	0.000186137	0.0025533	0.411382
ENSMUSG00000064370	CYTB	-0.37919	11.1724	-4.59565	0.000187078	0.00256352	-0.292343
ENSMUSG00000033952	Aspm	0.387083	7.204	4.59262	0.000188379	0.00257865	-0.0194293
ENSMUSG00000028042	Zbtb7b	-0.699842	4.34261	-4.59058	0.000189261	0.00258802	0.450571
ENSMUSG00000040225	Prrc2c	0.376683	9.37293	4.58701	0.000190818	0.00260659	-0.202012
ENSMUSG00000029364	Wsb2	0.604381	5.80347	4.58312	0.000192529	0.00262375	0.158214
ENSMUSG00000046096	Mosmo	0.746187	4.28789	4.58186	0.000193082	0.00262375	0.366852
ENSMUSG00000078440	Dohh	0.509482	5.4066	4.58155	0.000193221	0.00262375	0.159042
ENSMUSG00000022756	Slc7a4	1.18479	3.25634	4.58153	0.000193229	0.00262375	0.772089
ENSMUSG00000028152	Tspan5	-0.541496	4.43691	-4.58148	0.000193253	0.00262375	0.281593
ENSMUSG00000017858	Ift52	-0.655638	4.57098	-4.58142	0.000193276	0.00262375	0.441896
ENSMUSG00000109336	Samd4b	-0.493726	6.19714	-4.57696	0.000195265	0.00264306	0.0519886
ENSMUSG00000047414	Flrt2	-2.88119	-0.539263	-4.5769	0.000195292	0.00264306	0.556278
ENSMUSG00000033985	Tesk2	1.14544	3.29052	4.57653	0.000195455	0.00264306	0.708012
ENSMUSG00000062866	Phactr2	0.584597	5.25135	4.57642	0.000195506	0.00264306	0.31427
ENSMUSG00000039841	Zfp800	0.433211	6.21524	4.57372	0.00019672	0.00265473	0.0382844
ENSMUSG00000045394	Epcam	-0.359104	8.92139	-4.57354	0.0001968	0.00265473	-0.180738
ENSMUSG00000034361	Cpne2	1.4141	3.3002	4.57315	0.000196977	0.00265473	0.763378
ENSMUSG00000032376	Usp3	-0.576346	5.60235	-4.57125	0.000197835	0.00266356	0.166672
ENSMUSG00000029910	Mad2l1	0.508966	5.67797	4.57074	0.000198067	0.00266365	0.0638296
ENSMUSG00000022185	Acin1	0.446076	8.26347	4.57034	0.000198249	0.00266365	-0.171277
ENSMUSG00000075701	Selenos	-0.400564	7.19665	-4.56755	0.000199521	0.00267799	-0.0849049
ENSMUSG00000021252	Erg28	0.474287	6.71573	4.56527	0.000200568	0.00268867	-0.0212479
ENSMUSG00000031402	Mpp1	0.545916	6.59475	4.56492	0.000200727	0.00268867	0.0512418
ENSMUSG00000093803	Ppp2r3d	-0.827176	3.97173	-4.56068	0.000202688	0.00271217	0.471936
ENSMUSG00000034544	Rsrc1	-0.401023	7.18922	-4.55971	0.000203139	0.00271543	-0.0937588
ENSMUSG00000031996	Aplp2	-0.478737	7.51088	-4.55891	0.000203514	0.00271767	-0.0755876
ENSMUSG00000021276	Cinp	0.599216	5.12201	4.5562	0.000204781	0.00273181	0.0770197
ENSMUSG00000036565	Ttyh3	-0.96726	3.15132	-4.54947	0.000207969	0.00276869	0.631551
ENSMUSG00000021765	Fst	-1.3638	1.36368	-4.54925	0.000208075	0.00276869	0.716177
ENSMUSG00000061904	Slc25a3	0.375365	9.41843	4.54903	0.00020818	0.00276869	-0.303215
ENSMUSG00000000782	Tcf7	-0.569069	3.50503	-4.54724	0.000209037	0.00277726	0.206131
ENSMUSG00000041057	Wdr43	0.333324	8.47166	4.5462	0.000209533	0.00278104	-0.28001
ENSMUSG00000023079	Gtf2ird1	-0.710939	4.86522	-4.54557	0.000209838	0.00278226	0.238511
ENSMUSG00000052997	Uba2	0.431469	6.06949	4.54455	0.000210327	0.00278593	-0.0511267
ENSMUSG00000035572	Dcaf10	0.596649	4.90362	4.53825	0.000213393	0.00282046	0.235093
ENSMUSG00000106918	Mrpl33	0.522743	7.06005	4.53806	0.000213482	0.00282046	-0.143941
ENSMUSG00000097519	4930558J18Rik	-1.38209	1.76123	-4.53786	0.00021358	0.00282046	0.750759
ENSMUSG00000002289	Angptl4	1.55609	1.19083	4.53499	0.000214991	0.00283624	0.756077
ENSMUSG00000027478	Dnmt3b	-1.5563	1.94167	-4.53258	0.000216186	0.00284913	0.714131
ENSMUSG00000037455	Slc18b1	3.20322	-1.40741	4.53165	0.000216648	0.00285134	0.00637343
ENSMUSG00000067713	Prkag1	0.510568	6.05704	4.53136	0.000216789	0.00285134	-0.0223671
ENSMUSG00000052056	Zfp217	-0.502634	5.38551	-4.53016	0.000217386	0.00285633	0.120242
ENSMUSG00000025504	Eps8l2	-0.594648	5.28497	-4.52941	0.000217762	0.0028584	0.189803
ENSMUSG00000078612	Fyb2	4.0329	0.117321	4.52831	0.000218314	0.00286097	0.099782
ENSMUSG00000056153	Socs6	-0.426565	6.07281	-4.52815	0.000218395	0.00286097	-0.0305977
ENSMUSG00000035152	Ap2b1	-0.480293	7.09835	-4.52759	0.000218674	0.00286177	-0.123193
ENSMUSG00000047281	Sfn	-0.692565	6.39353	-4.52641	0.000219267	0.00286666	-0.07459
ENSMUSG00000042747	Krtcap2	-0.444378	7.78016	-4.52517	0.000219894	0.00287199	-0.228259
ENSMUSG00000032477	Cdc25a	0.47697	6.33869	4.5247	0.00022013	0.00287221	-0.111361
ENSMUSG00000028394	Pole3	0.422753	7.20489	4.52423	0.000220368	0.00287246	-0.200799
ENSMUSG00000033272	Slc35a4	0.59788	5.35729	4.5237	0.000220634	0.00287307	0.0879928
ENSMUSG00000042742	Bmt2	0.465348	5.55232	4.52254	0.000221223	0.00287787	-0.00420565
ENSMUSG00000020653	Klf11	-1.70375	1.59278	-4.52125	0.000221881	0.00288357	0.723513
ENSMUSG00000037608	Bclaf1	0.353797	8.48549	4.52025	0.000222387	0.00288729	-0.30358
ENSMUSG00000022300	Dcaf13	0.404408	6.30043	4.51816	0.000223457	0.00289523	-0.121112
ENSMUSG00000020872	Tac4	-3.14803	-1.64437	-4.51805	0.000223514	0.00289523	0.235116
ENSMUSG00000028699	Tspan1	-0.499948	7.36006	-4.51776	0.000223662	0.00289523	-0.10334
ENSMUSG00000016257	Prelid3b	0.498443	6.28726	4.51691	0.000224099	0.00289803	-0.128155
ENSMUSG00000022858	Tra2b	0.334183	7.22082	4.51604	0.00022455	0.00290099	-0.226713
ENSMUSG00000026643	Nmt2	-0.462517	6.2275	-4.51037	0.000227488	0.00293406	-0.0974633
ENSMUSG00000022142	Nup155	0.517353	5.37755	4.51024	0.000227558	0.00293406	-0.0175371
ENSMUSG00000024764	Naa40	-0.625449	4.48276	-4.50757	0.000228959	0.00294922	0.198474
ENSMUSG00000030103	Bhlhe40	-0.491503	6.28502	-4.50518	0.000230217	0.00296252	-0.156579
ENSMUSG00000023827	Agpat4	0.964326	4.18256	4.50387	0.000230908	0.00296849	0.350079
ENSMUSG00000055850	Rnf181	-0.540135	5.94075	-4.50154	0.000232147	0.0029815	-0.0718839
ENSMUSG00000041740	Rnf10	0.429275	6.35404	4.49404	0.000236182	0.00303035	-0.114602
ENSMUSG00000043088	Il17re	0.861097	4.19114	4.49328	0.000236595	0.00303267	0.405714
ENSMUSG00000007415	Gatad1	-0.407132	6.93645	-4.49268	0.000236919	0.00303281	-0.238085
ENSMUSG00000047747	Rnf150	-1.33462	2.22814	-4.49241	0.000237069	0.00303281	0.516904
ENSMUSG00000032715	Trib3	-0.461811	5.98571	-4.49092	0.000237881	0.00304024	-0.259614
ENSMUSG00000085929	Gm13421	-0.70374	3.19815	-4.48678	0.000240151	0.00306625	0.304687
ENSMUSG00000044149	Nkrf	0.7438	3.97666	4.48602	0.000240575	0.00306868	0.182027
ENSMUSG00000043003	Rasef	-0.727142	4.42716	-4.48293	0.000242286	0.0030875	0.179396
ENSMUSG00000019782	Rwdd1	0.50345	5.81088	4.4809	0.000243416	0.00309889	-0.175987
ENSMUSG00000120356	NA	-1.51065	1.24667	-4.47727	0.000245459	0.00312186	0.630822
ENSMUSG00000037119	Fam91a1	0.572598	5.86196	4.47593	0.000246211	0.00312839	-0.138992
ENSMUSG00000021892	Sh3bp5	0.583277	4.36577	4.47474	0.000246886	0.00313392	0.0859343
ENSMUSG00000025791	Pgm1	-0.536995	6.24827	-4.47396	0.000247329	0.00313651	-0.11664
ENSMUSG00000052712	BC004004	-0.66187	4.64932	-4.47205	0.00024842	0.00314729	0.122841
ENSMUSG00000063011	Msln	0.44753	6.77683	4.47064	0.000249226	0.00315421	-0.206551
ENSMUSG00000021973	Micu2	-0.646266	5.25586	-4.47025	0.000249448	0.00315421	0.0856038
ENSMUSG00000041353	Tmem29	0.815613	3.69969	4.46135	0.000254601	0.00321628	0.308404
ENSMUSG00000037440	Vnn1	2.39138	2.11774	4.45763	0.000256785	0.00323812	0.490232
ENSMUSG00000020929	Eftud2	0.415349	6.65594	4.45757	0.000256825	0.00323812	-0.310782
ENSMUSG00000036197	Gxylt1	0.554045	5.49405	4.45592	0.000257796	0.00324724	-0.0902052
ENSMUSG00000021796	Bmpr1a	0.482574	5.87147	4.45524	0.000258201	0.00324921	-0.140883
ENSMUSG00000063450	Syne2	0.526877	6.2688	4.45379	0.000259065	0.00325396	-0.144336
ENSMUSG00000021273	Fdft1	0.694526	5.82346	4.45377	0.000259075	0.00325396	-0.065176
ENSMUSG00000040128	Pnrc1	-0.68776	5.43883	-4.45323	0.000259398	0.0032549	-0.0350887
ENSMUSG00000020205	Phlda1	-0.3786	8.79571	-4.45194	0.00026017	0.00325896	-0.495318
ENSMUSG00000027006	Dnajc10	-0.398326	6.35811	-4.45183	0.000260232	0.00325896	-0.252696
ENSMUSG00000047888	Tnrc6b	0.598375	6.32446	4.45144	0.000260468	0.00325896	-0.15152
ENSMUSG00000100153	Ppp1ccb	0.874487	5.01463	4.44992	0.00026138	0.00326725	0.0433311
ENSMUSG00000037296	Lsm1	0.539982	4.75647	4.44673	0.000263303	0.00328814	-0.0865071
ENSMUSG00000018433	Nol11	0.372772	6.46313	4.44154	0.000266459	0.0033244	-0.335864
ENSMUSG00000014907	Naf1	0.412918	5.81436	4.44112	0.000266722	0.0033245	-0.269856
ENSMUSG00000024292	Cyp4f14	-3.56212	1.04394	-4.44066	0.000267004	0.00332486	-0.0130195
ENSMUSG00000022800	Fyttd1	-0.444825	6.51789	-4.43947	0.000267735	0.00332958	-0.313482
ENSMUSG00000030246	Ldhb	-2.99971	0.323995	-4.43921	0.000267891	0.00332958	0.300422
ENSMUSG00000026879	Gsn	0.617787	5.6252	4.4384	0.000268391	0.00333262	-0.114027
ENSMUSG00000025937	Lactb2	0.775407	4.50861	4.43661	0.000269499	0.00334322	-0.00932781
ENSMUSG00000006050	Sra1	-0.516035	5.73208	-4.43415	0.000271027	0.00335899	-0.17358
ENSMUSG00000001376	Vps50	0.741835	4.13213	4.43311	0.000271679	0.00336389	0.0845967
ENSMUSG00000024807	Syvn1	-0.779601	3.57806	-4.43261	0.00027199	0.00336456	0.100793
ENSMUSG00000036275	9530068E07Rik	-0.781726	5.29874	-4.4303	0.000273439	0.00337929	-0.194606
ENSMUSG00000006599	Gtf2h1	0.408814	6.50341	4.42421	0.000277293	0.0034212	-0.42582
ENSMUSG00000031012	Cask	-0.48702	5.91106	-4.42412	0.000277353	0.0034212	-0.218129
ENSMUSG00000029461	Fam168a	-0.738709	5.19232	-4.41954	0.000280288	0.00345336	0.0195205
ENSMUSG00000039220	Ppp1r10	0.626821	5.91317	4.41923	0.000280488	0.00345336	-0.20588
ENSMUSG00000021707	Dhfr	0.606665	5.60182	4.41882	0.000280751	0.00345336	-0.281388
ENSMUSG00000021982	Cdadc1	0.759938	4.26364	4.41782	0.000281398	0.00345808	0.149179
ENSMUSG00000051695	Pcbp1	-0.39839	8.06275	-4.41362	0.000284133	0.00348842	-0.53197
ENSMUSG00000026578	Ccdc181	-0.692321	4.30554	-4.41232	0.000284983	0.00349557	0.0559927
ENSMUSG00000054200	Ffar4	-0.732336	5.36909	-4.40734	0.000288266	0.00353254	-0.188828
ENSMUSG00000028414	Fktn	0.616953	4.64537	4.40478	0.000289971	0.00355011	-0.112056
ENSMUSG00000034926	Dhcr24	0.570212	6.54531	4.40357	0.000290777	0.00355095	-0.392381
ENSMUSG00000019997	Ccn2	0.959439	5.87058	4.40354	0.000290793	0.00355095	-0.439682
ENSMUSG00000027668	Mfn1	0.557912	5.14757	4.40346	0.000290853	0.00355095	-0.142099
ENSMUSG00000063727	Tnfrsf11b	-1.29858	2.91678	-4.40255	0.000291461	0.00355506	0.363008
ENSMUSG00000056537	Rlim	-0.423997	6.58274	-4.39721	0.000295064	0.00359566	-0.410671
ENSMUSG00000029672	Fam3c	0.430929	5.47044	4.39653	0.000295522	0.0035979	-0.235655
ENSMUSG00000039756	Dnttip2	0.364377	7.38008	4.39416	0.000297138	0.00361421	-0.527131
ENSMUSG00000038116	Phf20	-0.638147	4.72218	-4.39364	0.000297497	0.00361522	-0.0492736
ENSMUSG00000039081	Zfp503	0.449316	5.17602	4.39281	0.000298067	0.00361879	-0.307719
ENSMUSG00000033917	Gde1	-0.796269	4.76601	-4.38883	0.00030081	0.00364871	0.0521882
ENSMUSG00000009376	Met	0.500343	6.5097	4.38675	0.000302251	0.0036628	-0.401416
ENSMUSG00000027569	Mrgbp	0.693695	4.15169	4.3845	0.00030382	0.00367841	-0.0186269
ENSMUSG00000097042	NA	1.18293	2.4299	4.38236	0.000305319	0.00369315	0.221425
ENSMUSG00000026374	Tsn	0.312692	8.05071	4.38031	0.000306759	0.00370714	-0.597314
ENSMUSG00000060615	Ang4	-3.58829	-0.700067	-4.37816	0.000308286	0.00371739	-0.0446824
ENSMUSG00000051235	Gen1	0.617714	5.02837	4.37802	0.000308386	0.00371739	-0.232278
ENSMUSG00000025474	Tubgcp2	-0.595801	4.56151	-4.37709	0.000309045	0.00371739	-0.107535
ENSMUSG00000024924	Vldlr	0.541051	5.54614	4.3768	0.00030925	0.00371739	-0.387728
ENSMUSG00000120012	NA	0.528724	5.0973	4.37658	0.000309406	0.00371739	-0.28277
ENSMUSG00000018677	Slc25a39	-0.472421	7.49804	-4.37635	0.000309572	0.00371739	-0.553254
ENSMUSG00000024258	Polr2d	0.539674	4.88909	4.37592	0.000309877	0.00371739	-0.256777
ENSMUSG00000021250	Fos	-0.59757	7.20608	-4.37592	0.000309878	0.00371739	-0.2905
ENSMUSG00000107768	Gm36582	-0.932128	3.17293	-4.37552	0.00031016	0.00371739	0.11206
ENSMUSG00000031845	Bco1	3.3342	-0.602969	4.37394	0.000311293	0.00372755	-0.223082
ENSMUSG00000021595	Nsun2	0.408188	7.20174	4.37264	0.000312224	0.00373292	-0.570631
ENSMUSG00000026728	Vim	-1.5128	-0.221309	-4.37252	0.000312311	0.00373292	0.343328
ENSMUSG00000026123	Plekhb2	-0.456759	6.59531	-4.37047	0.00031379	0.00374718	-0.382805
ENSMUSG00000022452	Smdt1	0.40525	6.72997	4.36324	0.000319053	0.00380655	-0.486754
ENSMUSG00000027952	Pmvk	0.61448	5.10524	4.36124	0.000320531	0.0038207	-0.201085
ENSMUSG00000022474	Pmm1	0.509897	6.10968	4.36079	0.000320858	0.00382113	-0.337559
ENSMUSG00000063659	Zbtb18	-0.630085	4.8137	-4.35752	0.000323284	0.00384336	-0.182851
ENSMUSG00000118219	NA	-0.879021	1.50738	-4.35748	0.000323312	0.00384336	0.141486
ENSMUSG00000003923	Tfam	0.377929	6.40734	4.35614	0.000324309	0.00385172	-0.523487
ENSMUSG00000021400	Wrnip1	0.564988	5.10349	4.35454	0.000325507	0.00385992	-0.347779
ENSMUSG00000004897	Hdgf	0.308913	9.76665	4.35443	0.000325589	0.00385992	-0.80098
ENSMUSG00000056268	Dennd1b	0.494788	5.57236	4.35293	0.00032672	0.00386983	-0.327344
ENSMUSG00000048376	F2r	1.4428	1.44933	4.35198	0.000327432	0.00387475	0.353328
ENSMUSG00000041774	Ydjc	0.480256	4.94449	4.35027	0.000328723	0.00388593	-0.316817
ENSMUSG00000030796	Tead2	-1.0719	3.14214	-4.34994	0.000328973	0.00388593	0.0639576
ENSMUSG00000023452	Pisd	0.475032	4.61156	4.34924	0.000329506	0.00388593	-0.264329
ENSMUSG00000028541	B4galt2	3.57748	-0.723397	4.34864	0.000329965	0.00388593	-0.187381
ENSMUSG00000022010	Tsc22d1	-0.506928	7.64382	-4.34859	0.000330003	0.00388593	-0.604907
ENSMUSG00000036223	Ska1	0.56276	5.23668	4.34838	0.000330156	0.00388593	-0.382571
ENSMUSG00000055723	Rras2	-0.383045	6.22878	-4.34684	0.000331334	0.00389305	-0.532697
ENSMUSG00000027364	Usp50	0.976678	4.50125	4.34681	0.000331355	0.00389305	-0.0924625
ENSMUSG00000074415	Mir100hg	-1.31784	2.68076	-4.34461	0.00033304	0.00390934	0.279732
ENSMUSG00000028884	Rpa2	0.50228	5.83276	4.34292	0.00033434	0.00392077	-0.478473
ENSMUSG00000028522	Mier1	0.366519	7.20357	4.34256	0.000334613	0.00392077	-0.570345
ENSMUSG00000032330	Cox7a2	0.342042	8.42529	4.34179	0.00033521	0.00392427	-0.694711
ENSMUSG00000018143	Mafk	0.757197	3.7151	4.34092	0.000335882	0.00392862	0.0233461
ENSMUSG00000025810	Nrp1	-3.1451	1.99295	-4.33948	0.000336992	0.00393809	0.133239
ENSMUSG00000053559	Smagp	0.396365	7.3139	4.33862	0.00033766	0.00394238	-0.599108
ENSMUSG00000028431	Elp1	0.482532	5.22934	4.33397	0.000341296	0.00397888	-0.405797
ENSMUSG00000020396	Nefh	-1.64114	1.66823	-4.33385	0.000341394	0.00397888	0.327429
ENSMUSG00000002733	Plekha3	0.427609	5.67763	4.33177	0.000343032	0.00399441	-0.434057
ENSMUSG00000053253	Ndfip2	-0.772209	5.63138	-4.33118	0.000343501	0.00399632	-0.479371
ENSMUSG00000071180	Smim15	0.509404	7.90494	4.32959	0.000344762	0.00400743	-0.70392
ENSMUSG00000015023	Ddx19a	0.457041	5.90009	4.32899	0.000345237	0.0040094	-0.486836
ENSMUSG00000008475	Arpc5	0.354003	7.7839	4.32217	0.000350701	0.00406925	-0.670391
ENSMUSG00000039200	Atf7ip2	1.92886	0.839937	4.32149	0.000351254	0.0040718	0.270292
ENSMUSG00000028295	Smim8	-0.906695	3.75685	-4.32113	0.000351543	0.0040718	-0.0151292
ENSMUSG00000005148	Klf5	-0.321763	9.20994	-4.31818	0.000353943	0.00409598	-0.803408
ENSMUSG00000025885	Myo5b	0.612659	5.22045	4.31572	0.000355948	0.00411555	-0.287712
ENSMUSG00000002768	Mea1	-0.599859	4.94492	-4.31534	0.000356266	0.00411559	-0.299003
ENSMUSG00000008668	Rps18	-0.349602	9.75961	-4.31343	0.000357832	0.00412787	-0.880484
ENSMUSG00000073197	5730507C01Rik	0.663611	5.19717	4.31328	0.000357959	0.00412787	-0.309483
ENSMUSG00000026500	Cox20	-0.411995	7.15777	-4.30924	0.000361302	0.00416276	-0.645687
ENSMUSG00000041355	Ssr2	-0.506536	6.17342	-4.30764	0.000362639	0.00417449	-0.600066
ENSMUSG00000029752	Asns	-0.379437	7.63437	-4.30701	0.000363168	0.00417691	-0.782216
ENSMUSG00000038418	Egr1	-0.533181	7.22675	-4.30567	0.000364292	0.00418418	-0.51962
ENSMUSG00000027447	Cst3	0.492792	5.92596	4.30549	0.000364439	0.00418418	-0.555813
ENSMUSG00000038437	Mllt6	0.440659	5.72107	4.30115	0.000368102	0.00422254	-0.518479
ENSMUSG00000021111	Papola	0.326987	8.01095	4.29575	0.000372714	0.0042717	-0.805092
ENSMUSG00000028545	Bend5	-3.08058	-1.52447	-4.29193	0.000376003	0.00430563	-0.228098
ENSMUSG00000041959	S100a10	0.378508	9.19356	4.28887	0.000378666	0.00433233	-0.882386
ENSMUSG00000024587	Nars	-0.281339	9.99264	-4.28831	0.00037916	0.0043342	-0.984219
ENSMUSG00000014980	Tsen15	0.652643	3.76587	4.28545	0.000381662	0.00435899	-0.284245
ENSMUSG00000046259	Sprr2h	-3.04623	-0.995788	-4.28497	0.000382087	0.00436005	-0.39978
ENSMUSG00000019659	Ccdc12	0.503872	5.53043	4.28434	0.000382642	0.00436259	-0.497043
ENSMUSG00000090935	Synj2bp	0.409487	6.88143	4.28384	0.000383082	0.00436381	-0.663453
ENSMUSG00000024817	Uhrf2	-0.507416	5.7188	-4.28036	0.000386171	0.00439517	-0.573209
ENSMUSG00000037499	Nenf	-0.79114	4.46532	-4.27913	0.00038726	0.00440214	-0.195786
ENSMUSG00000027993	Trim2	0.513467	6.77045	4.27892	0.000387455	0.00440214	-0.654919
ENSMUSG00000071722	Spin4	1.8351	0.868555	4.27739	0.00038882	0.00440856	0.216829
ENSMUSG00000023909	Paqr4	-0.443284	6.22592	-4.27732	0.00038888	0.00440856	-0.563138
ENSMUSG00000021650	Ptcd2	0.576037	5.21441	4.27716	0.00038903	0.00440856	-0.493376
ENSMUSG00000047730	Fcgbp	1.05411	4.53657	4.27656	0.000389565	0.00441081	0.125172
ENSMUSG00000022394	L3mbtl2	0.517146	4.67093	4.27559	0.000390432	0.00441681	-0.394999
ENSMUSG00000096210	H1f0	-0.413519	7.38681	-4.27187	0.000393803	0.00445109	-0.779406
ENSMUSG00000001739	Cldn15	-2.00365	1.3849	-4.27079	0.000394779	0.00445828	0.126202
ENSMUSG00000121093	NA	0.786129	4.5497	4.26974	0.000395741	0.00446529	-0.208138
ENSMUSG00000059743	Fdps	0.412139	7.63125	4.26865	0.000396729	0.00447259	-0.781451
ENSMUSG00000004446	Bid	0.521465	4.6856	4.26797	0.000397351	0.00447575	-0.472832
ENSMUSG00000026622	Nek2	0.789618	4.86828	4.26683	0.000398401	0.00448282	-0.50135
ENSMUSG00000027350	Chgb	-2.35936	-0.562796	-4.26654	0.000398663	0.00448282	0.0920387
ENSMUSG00000021118	Plek2	0.452439	6.34714	4.26552	0.000399602	0.00448953	-0.686411
ENSMUSG00000040365	Trim41	-0.693545	4.4043	-4.26503	0.00040006	0.00449082	-0.274452
ENSMUSG00000022360	Atad2	0.331523	7.25735	4.26167	0.000403164	0.00452179	-0.826516
ENSMUSG00000026202	Tuba4a	0.366085	8.33298	4.26029	0.000404451	0.00453234	-0.886234
ENSMUSG00000025626	Phf6	-0.435704	5.42943	-4.25914	0.000405529	0.00454054	-0.589742
ENSMUSG00000047371	Zfp768	-0.886996	4.28713	-4.25561	0.000408842	0.00457004	-0.225872
ENSMUSG00000069833	Ahnak	0.485892	9.48489	4.25558	0.000408866	0.00457004	-0.935705
ENSMUSG00000022553	Maf1	-0.461675	5.1763	-4.25522	0.000409211	0.00457004	-0.482841
ENSMUSG00000074300	Smim31	1.02951	3.55929	4.25468	0.000409717	0.00457004	0.0586265
ENSMUSG00000032381	Ciao2a	0.422985	6.18485	4.25448	0.000409908	0.00457004	-0.709785
ENSMUSG00000118667	Ahnak2	-1.46426	4.16908	-4.25326	0.000411059	0.00457897	0.104531
ENSMUSG00000030410	Dmwd	0.813403	3.07032	4.25181	0.000412434	0.00459039	-0.0796568
ENSMUSG00000045455	Gm9797	1.04094	3.04289	4.2506	0.000413591	0.00459935	-0.129203
ENSMUSG00000048782	Insc	1.85988	1.1271	4.24923	0.000414894	0.00460993	0.15757
ENSMUSG00000046447	Camk2n1	-0.743178	4.97615	-4.24874	0.000415366	0.00461126	-0.358433
ENSMUSG00000032905	Atg12	-0.527058	5.33774	-4.24818	0.000415902	0.0046133	-0.514337
ENSMUSG00000021843	Ktn1	-0.343536	8.66296	-4.24621	0.000417799	0.00463042	-0.943068
ENSMUSG00000020255	Nopchap1	0.496063	5.54642	4.24574	0.000418252	0.00463153	-0.647948
ENSMUSG00000021575	Ahrr	2.38865	-0.221995	4.24524	0.00041873	0.00463291	0.0263855
ENSMUSG00000026683	Nuf2	0.598893	4.3224	4.24439	0.00041955	0.00463806	-0.417279
ENSMUSG00000070319	Eif3g	0.329137	7.48777	4.24396	0.000419973	0.00463882	-0.876296
ENSMUSG00000029070	Mxra8	1.47198	1.63641	4.24329	0.000420619	0.00463889	0.113754
ENSMUSG00000035173	Ccdc186	-0.554958	6.10003	-4.24322	0.000420687	0.00463889	-0.637887
ENSMUSG00000037852	Cpe	-1.71922	2.10534	-4.24168	0.000422183	0.00465147	0.138034
ENSMUSG00000057649	Brd9	0.487951	5.57867	4.23866	0.000425129	0.00467999	-0.603598
ENSMUSG00000045948	Mrps12	0.518794	5.72452	4.23805	0.000425733	0.0046827	-0.628212
ENSMUSG00000001288	Rarg	0.572829	5.62527	4.23504	0.0004287	0.00471139	-0.520448
ENSMUSG00000030045	Mrpl19	0.442855	5.52996	4.2345	0.000429227	0.00471208	-0.682171
ENSMUSG00000045287	Rtn4rl1	-1.86299	-0.842705	-4.23424	0.000429483	0.00471208	0.0963787
ENSMUSG00000040697	Dnajc16	-0.899255	2.9537	-4.23349	0.000430235	0.00471638	-0.0486629
ENSMUSG00000063172	Ift25	-1.27177	2.73646	-4.23223	0.000431479	0.00472606	0.0343589
ENSMUSG00000091931	Gon7	0.663478	3.74328	4.22868	0.000435032	0.0047571	-0.351701
ENSMUSG00000011831	Evi5	-0.392764	6.32179	-4.22867	0.000435039	0.0047571	-0.769138
ENSMUSG00000028234	Rps20	-0.320577	10.9871	-4.22712	0.000436593	0.00477012	-1.13069
ENSMUSG00000027341	Tmem230	-0.703702	3.7815	-4.22666	0.000437064	0.00477129	-0.241262
ENSMUSG00000035456	Prdm8	-3.15206	-0.494107	-4.22588	0.000437844	0.00477581	-0.418943
ENSMUSG00000032555	Topbp1	0.381662	6.38547	4.22308	0.000440682	0.00480278	-0.825407
ENSMUSG00000030016	Zfp638	0.489379	6.3727	4.22082	0.000442989	0.00481904	-0.793845
ENSMUSG00000121513	Ptprg	-0.566253	4.7244	-4.22056	0.000443247	0.00481904	-0.548594
ENSMUSG00000033256	Shf	-2.21366	-0.23379	-4.22026	0.000443555	0.00481904	0.0215356
ENSMUSG00000052151	Plpp2	0.45233	7.02897	4.22018	0.000443646	0.00481904	-0.831962
ENSMUSG00000038732	Mboat1	0.523455	7.53629	4.21886	0.000444989	0.00482963	-0.891892
ENSMUSG00000026914	Psmd14	0.342722	7.36075	4.21686	0.000447047	0.00484795	-0.937142
ENSMUSG00000022508	Bcl6	-0.964691	4.12609	-4.21367	0.000450352	0.00487974	-0.242141
ENSMUSG00000060992	Copz1	0.413361	6.84377	4.21125	0.000452872	0.004903	-0.848797
ENSMUSG00000074211	Sdhaf1	-0.629353	4.6477	-4.20988	0.000454307	0.0049131	-0.533623
ENSMUSG00000026456	Cyb5r1	-0.562309	5.48208	-4.20964	0.000454555	0.0049131	-0.749395
ENSMUSG00000002233	Rhoc	-1.29529	4.13843	-4.20836	0.0004559	0.00491978	-0.105024
ENSMUSG00000049658	Bdp1	0.354311	7.05073	4.20834	0.000455925	0.00491978	-0.908337
ENSMUSG00000031403	Dkc1	0.371688	8.27581	4.20776	0.000456531	0.00492227	-1.05373
ENSMUSG00000021792	Prxl2a	0.539038	6.33268	4.20614	0.000458244	0.00493668	-0.619937
ENSMUSG00000033335	Dnm2	-0.445496	6.64337	-4.20399	0.000460521	0.00495713	-0.832147
ENSMUSG00000001510	Dlx3	-2.57483	-1.40628	-4.20271	0.000461878	0.00496765	-0.181846
ENSMUSG00000029512	Ulk1	-1.32651	3.56164	-4.19941	0.00046541	0.00500154	-0.195208
ENSMUSG00000051705	Senp8	-0.94745	3.2382	-4.19765	0.000467307	0.0050178	-0.145385
ENSMUSG00000041040	Fam117b	-0.535907	4.94797	-4.19672	0.000468307	0.00502443	-0.597665
ENSMUSG00000035049	Rrp12	0.517998	4.05205	4.19629	0.000468776	0.00502533	-0.579328
ENSMUSG00000024521	Pmaip1	-0.914281	4.23145	-4.19449	0.000470718	0.00504204	-0.307827
ENSMUSG00000069020	Urm1	0.495097	5.32051	4.19327	0.000472047	0.00505214	-0.721939
ENSMUSG00000009628	Tex15	-1.46053	1.3428	-4.1911	0.00047442	0.00507339	0.027143
ENSMUSG00000027358	Bmp2	-1.33024	3.09141	-4.18992	0.000475711	0.00508305	-0.0451283
ENSMUSG00000020427	Igfbp3	-2.85825	-1.18887	-4.18835	0.000477435	0.00509731	-0.415585
ENSMUSG00000014956	Ppp1cb	-0.454734	7.61858	-4.18609	0.000479938	0.00511986	-1.00338
ENSMUSG00000028461	Ccdc107	-1.03279	3.96095	-4.18451	0.000481683	0.0051324	-0.28189
ENSMUSG00000035834	Polr3g	0.44859	5.60438	4.18432	0.000481897	0.0051324	-0.796054
ENSMUSG00000020116	Pno1	0.419874	5.76418	4.18235	0.000484093	0.0051516	-0.860663
ENSMUSG00000021244	Ylpm1	0.424579	6.63309	4.18185	0.000484645	0.00515329	-0.897861
ENSMUSG00000071856	Mcc	-1.08982	1.79724	-4.18	0.000486726	0.00516729	-0.273559
ENSMUSG00000041891	Lman1	-0.427377	7.12858	-4.17998	0.000486751	0.00516729	-0.980727
ENSMUSG00000024902	Mrpl11	0.459267	5.86903	4.17902	0.000487822	0.00517447	-0.823551
ENSMUSG00000057541	Pus7	0.391226	5.43491	4.17798	0.000488993	0.00517896	-0.860171
ENSMUSG00000041528	Rnf123	-0.906993	3.21413	-4.17795	0.000489036	0.00517896	-0.171942
ENSMUSG00000067916	Zfp991	-1.77374	2.01653	-4.17323	0.000494388	0.0052314	-0.000222085
ENSMUSG00000029648	Flt1	-2.62285	-0.484641	-4.17284	0.000494829	0.00523185	-0.296974
ENSMUSG00000020766	Galk1	-0.620673	5.17958	-4.17247	0.000495255	0.00523213	-0.756941
ENSMUSG00000048776	Pthlh	-2.08768	-0.774896	-4.17057	0.000497434	0.00525091	-0.0370706
ENSMUSG00000041124	Msantd4	-0.533418	5.09701	-4.16945	0.000498711	0.00525709	-0.654631
ENSMUSG00000000959	Oxa1l	0.476524	5.72037	4.16936	0.000498822	0.00525709	-0.791749
ENSMUSG00000024922	Ovol1	-0.859363	3.61374	-4.16806	0.000500314	0.00526858	-0.303052
ENSMUSG00000028601	Echdc2	0.722199	4.37681	4.16699	0.000501553	0.00527738	-0.513373
ENSMUSG00000041642	Kif21b	-1.68649	2.56604	-4.16639	0.000502253	0.00528051	-0.0187322
ENSMUSG00000024143	Rhoq	-0.618215	4.78187	-4.16546	0.000503329	0.0052842	-0.624516
ENSMUSG00000031601	Cnot7	0.412314	6.38043	4.16513	0.000503711	0.0052842	-0.935874
ENSMUSG00000051329	Nup160	0.583772	4.36542	4.16504	0.000503814	0.0052842	-0.644361
ENSMUSG00000100094	1810008I18Rik	-0.339784	6.64922	-4.15641	0.000513946	0.00538615	-1.02777
ENSMUSG00000019979	Apaf1	0.784594	4.00136	4.15606	0.000514363	0.00538621	-0.479038
ENSMUSG00000036537	Rnf113a1	-0.899131	2.67143	-4.15513	0.000515471	0.00539351	-0.304511
ENSMUSG00000071064	Zfp827	-0.705794	4.1782	-4.15387	0.000516964	0.00539806	-0.461657
ENSMUSG00000031662	Snx20	-1.88865	2.61268	-4.1538	0.00051705	0.00539806	-0.0428131
ENSMUSG00000025920	Stau2	-0.690416	4.571	-4.15372	0.000517143	0.00539806	-0.571842
ENSMUSG00000064037	Gpn1	0.649108	4.474	4.1529	0.000518132	0.00540408	-0.645406
ENSMUSG00000032014	Oaf	-2.05371	1.19496	-4.14618	0.000526229	0.00548417	-0.11603
ENSMUSG00000053617	Sh3pxd2a	0.594133	4.76634	4.14178	0.000531591	0.00553213	-0.585758
ENSMUSG00000002748	Baz1b	0.342052	8.14618	4.14171	0.000531676	0.00553213	-1.1622
ENSMUSG00000038914	Dido1	0.555013	5.73685	4.13888	0.000535164	0.00556401	-0.824029
ENSMUSG00000038264	Sema7a	-1.22847	1.1876	-4.13841	0.00053574	0.00556557	-0.136541
ENSMUSG00000110605	Gm32856	0.826499	2.88351	4.13628	0.000538384	0.00558861	-0.354049
ENSMUSG00000027177	Hipk3	0.479582	5.08716	4.13395	0.000541283	0.00561426	-0.759088
ENSMUSG00000036880	Acaa2	0.456365	6.44987	4.1335	0.00054185	0.00561569	-0.90032
ENSMUSG00000038412	Higd1a	-0.578309	6.32264	-4.1331	0.000542353	0.00561646	-1.03874
ENSMUSG00000043068	Fam89a	-1.93171	-1.24964	-4.13261	0.000542965	0.00561725	-0.157626
ENSMUSG00000008734	Gprc5b	-2.6077	0.0843371	-4.13235	0.000543286	0.00561725	-0.159353
ENSMUSG00000036698	Ago2	0.377479	7.14851	4.13005	0.000546181	0.00564149	-1.09329
ENSMUSG00000036894	Rap2b	-0.496502	5.88421	-4.1298	0.000546492	0.00564149	-0.851408
ENSMUSG00000020739	Nup85	0.382076	5.94828	4.12715	0.000549854	0.0056696	-1.01945
ENSMUSG00000027395	Polr1b	0.586549	3.3739	4.12697	0.000550081	0.0056696	-0.564034
ENSMUSG00000052681	Rap1b	-0.387305	7.11509	-4.12313	0.000554969	0.00571549	-1.09182
ENSMUSG00000020527	Myo19	0.781265	3.61914	4.11883	0.000560507	0.00576799	-0.519936
ENSMUSG00000021097	Clmn	-1.09363	4.74396	-4.11809	0.000561462	0.00577327	-0.326755
ENSMUSG00000029397	Rchy1	0.607465	4.60598	4.11716	0.00056267	0.00577718	-0.701413
ENSMUSG00000021951	Eef1akmt1	0.590732	4.27976	4.11712	0.000562724	0.00577718	-0.62838
ENSMUSG00000027901	Dennd2d	0.377835	5.86299	4.11099	0.000570748	0.00585327	-1.01674
ENSMUSG00000023110	Prmt5	0.367307	6.78497	4.11077	0.000571029	0.00585327	-1.13011
ENSMUSG00000019838	Slc16a10	1.21069	1.3164	4.11005	0.000571982	0.00585845	-0.256608
ENSMUSG00000035754	Wdr18	0.507716	5.47683	4.10916	0.000573162	0.00586596	-0.955273
ENSMUSG00000036501	Fam13b	0.59625	4.76918	4.10776	0.000575017	0.00587244	-0.672809
ENSMUSG00000005802	Slc30a4	0.379389	6.50427	4.10719	0.000575774	0.00587244	-1.04811
ENSMUSG00000018442	Derl2	0.411112	5.49085	4.10713	0.000575856	0.00587244	-0.894384
ENSMUSG00000032180	Tmed1	0.820706	2.69775	4.10703	0.000575988	0.00587244	-0.405585
ENSMUSG00000018381	Abi3	0.815462	5.11771	4.10699	0.000576037	0.00587244	-0.728917
ENSMUSG00000028540	Dph2	0.685314	3.19582	4.10171	0.0005831	0.00593982	-0.548908
ENSMUSG00000020190	Mknk2	0.426152	6.78512	4.10127	0.000583685	0.00594116	-1.01967
ENSMUSG00000026245	Farsb	0.461054	7.04312	4.09789	0.00058826	0.00598307	-1.19206
ENSMUSG00000028277	Ube2j1	-0.505475	5.7614	-4.09679	0.000589765	0.00599373	-0.964878
ENSMUSG00000027288	Zfp106	0.277973	8.32795	4.09643	0.000590249	0.005994	-1.26923
ENSMUSG00000022992	Kansl2	1.58969	1.51194	4.09601	0.000590819	0.00599514	-0.163749
ENSMUSG00000043510	Hscb	-0.781362	4.062	-4.09446	0.000592939	0.00600862	-0.602899
ENSMUSG00000034218	Atm	0.533251	5.51269	4.09437	0.000593065	0.00600862	-0.952377
ENSMUSG00000031732	Phlpp2	0.752059	3.52624	4.09291	0.000595057	0.00602415	-0.508146
ENSMUSG00000054426	A930005H10Rik	-0.828522	3.44362	-4.09016	0.000598857	0.00605793	-0.47178
ENSMUSG00000050854	Tmem125	0.659267	4.70459	4.08821	0.000601555	0.00608054	-0.830281
ENSMUSG00000031586	Rbpms	-0.451573	5.41359	-4.08765	0.000602328	0.00608365	-1.01447
ENSMUSG00000070305	Mpzl3	-0.512976	5.47697	-4.08679	0.000603525	0.00609105	-0.910066
ENSMUSG00000052949	Rnf157	-1.05656	2.92307	-4.08635	0.000604141	0.00609257	-0.335207
ENSMUSG00000029283	Cdc7	0.874695	3.60431	4.08443	0.000606831	0.00611499	-0.560743
ENSMUSG00000033257	Ttll4	0.546211	4.24435	4.08364	0.000607935	0.0061214	-0.824183
ENSMUSG00000022788	Fgd4	0.564476	5.15422	4.08134	0.000611165	0.006148	-0.794459
ENSMUSG00000039376	Synpo2l	1.94552	-0.702607	4.0811	0.000611514	0.006148	-0.220933
ENSMUSG00000034595	Ppp1r18	-0.995272	3.12705	-4.07934	0.00061399	0.00616815	-0.488224
ENSMUSG00000067787	Blcap	0.652832	4.66044	4.07775	0.00061626	0.00618621	-0.766286
ENSMUSG00000037152	Ndufc1	0.360996	7.28859	4.07561	0.000619304	0.00621158	-1.20689
ENSMUSG00000029681	Bcl7b	0.718028	4.75929	4.07531	0.000619736	0.00621158	-0.839292
ENSMUSG00000021965	Ska3	0.686541	4.29063	4.0728	0.00062334	0.00624079	-0.827645
ENSMUSG00000024583	Txnl1	0.339596	7.28127	4.07261	0.000623603	0.00624079	-1.23473
ENSMUSG00000026669	Mcm10	0.389448	5.62614	4.07114	0.00062573	0.0062573	-1.07903
ENSMUSG00000032009	Sesn3	-1.06832	3.5864	-4.06981	0.000627659	0.0062718	-0.522031
ENSMUSG00000033752	Mnd1	-1.00263	3.22067	-4.06945	0.000628178	0.0062722	-0.439228
ENSMUSG00000020128	Vps54	0.679788	4.76935	4.06694	0.000631825	0.00630337	-0.887791
ENSMUSG00000020839	Tmigd1	-3.34928	-1.25412	-4.06655	0.000632397	0.00630337	-0.657078
ENSMUSG00000045518	Onecut3	-2.82879	0.0233437	-4.06631	0.000632743	0.00630337	-0.297958
ENSMUSG00000025132	Arhgdia	0.418119	7.04557	4.06501	0.000634642	0.00631748	-1.21885
ENSMUSG00000028033	Kcnq5	-1.39856	0.321803	-4.06277	0.000637931	0.00633421	-0.238953
ENSMUSG00000033066	Gas7	-3.30738	-1.37544	-4.06273	0.000637988	0.00633421	-0.66769
ENSMUSG00000024990	Rbp4	-1.85978	0.278265	-4.06268	0.000638076	0.00633421	-0.242701
ENSMUSG00000050288	Fzd2	-1.06622	2.64674	-4.06255	0.000638256	0.00633421	-0.387486
ENSMUSG00000021509	Slc25a48	0.53762	6.57194	4.06214	0.000638871	0.00633551	-1.13557
ENSMUSG00000039068	Zzz3	0.38944	5.7188	4.06165	0.000639586	0.0063378	-1.09744
ENSMUSG00000041560	Nop53	-0.382635	7.63449	-4.06083	0.000640804	0.00634507	-1.27976
ENSMUSG00000025207	Sema4g	-2.87574	1.67117	-4.05985	0.000642247	0.00635456	-0.506672
ENSMUSG00000075415	Fnbp1	-0.897509	3.77333	-4.05939	0.000642934	0.00635655	-0.585857
ENSMUSG00000031226	Pbdc1	0.416149	5.47916	4.05769	0.000645463	0.00637674	-1.08996
ENSMUSG00000022843	Clcn2	-1.56136	0.641309	-4.05721	0.000646182	0.00637904	-0.243635
ENSMUSG00000035851	Ythdc1	0.401524	6.30679	4.05623	0.000647644	0.00638866	-1.151
ENSMUSG00000045867	Cradd	-1.11724	2.83743	-4.0545	0.000650228	0.00640932	-0.381576
ENSMUSG00000038683	Pak1ip1	0.297606	7.33909	4.05319	0.000652195	0.00642387	-1.30261
ENSMUSG00000025869	Nop16	0.411374	5.2894	4.05113	0.000655305	0.00644965	-1.086
ENSMUSG00000025002	Cyp2c55	-2.8308	-0.91003	-4.05074	0.000655895	0.00645062	-0.52821
ENSMUSG00000030096	Slc6a6	0.443815	6.99681	4.04701	0.000661578	0.00650163	-1.25744
ENSMUSG00000052534	Pbx1	0.439591	7.08054	4.04608	0.000662999	0.00651071	-1.21971
ENSMUSG00000018983	E2f2	-0.607698	4.2225	-4.04415	0.000665953	0.00653482	-0.833612
ENSMUSG00000027634	Ndrg3	0.717029	3.60459	4.04266	0.000668254	0.00655249	-0.589808
ENSMUSG00000044217	Aqp5	-1.53475	-0.993837	-4.04134	0.000670292	0.00656756	-0.278696
ENSMUSG00000069844	Sco1	0.594365	4.54461	4.0406	0.000671431	0.0065738	-0.927632
ENSMUSG00000043336	Filip1l	-0.469914	5.73038	-4.03983	0.000672621	0.00658053	-1.04301
ENSMUSG00000009828	Cilk1	0.447426	5.76038	4.03829	0.00067502	0.00659908	-1.07992
ENSMUSG00000021604	Irx4	2.96224	-0.459899	4.03706	0.000676938	0.0066129	-0.661584
ENSMUSG00000029246	Ppat	0.393776	5.85162	4.03671	0.000677482	0.00661327	-1.20054
ENSMUSG00000016984	Etaa1	0.503807	4.8545	4.03622	0.000678258	0.00661592	-0.969696
ENSMUSG00000026553	Copa	-0.398727	6.56435	-4.03581	0.000678904	0.00661729	-1.23152
ENSMUSG00000038539	Atf5	0.518504	6.48486	4.0352	0.000679858	0.00661848	-1.25953
ENSMUSG00000031530	Dusp4	-0.696254	3.9412	-4.03508	0.000680036	0.00661848	-0.775702
ENSMUSG00000027665	Pik3ca	0.420176	6.12868	4.03372	0.000682177	0.00663438	-1.18124
ENSMUSG00000062210	Tnfaip8	-0.574832	5.25868	-4.0332	0.000683008	0.00663754	-0.838005
ENSMUSG00000045441	Gprin3	-2.13735	-0.496909	-4.0322	0.000684576	0.00664785	-0.450915
ENSMUSG00000028040	Efna4	-0.77724	3.81118	-4.03168	0.000685394	0.00665086	-0.712883
ENSMUSG00000021226	Acot2	-1.20926	3.12348	-4.02861	0.000690275	0.00669326	-0.494956
ENSMUSG00000029482	Aacs	0.586631	4.94689	4.02794	0.000691341	0.00669708	-0.973615
ENSMUSG00000008855	Hdac5	-1.11887	3.25404	-4.02723	0.000692473	0.00669708	-0.389311
ENSMUSG00000053536	Cstf2t	-1.26089	2.70224	-4.0268	0.00069316	0.00669708	-0.456222
ENSMUSG00002074846	NA	-3.5101	-0.294652	-4.0268	0.000693167	0.00669708	-0.636829
ENSMUSG00000021453	Gadd45g	-1.02371	2.43629	-4.02664	0.000693425	0.00669708	-0.42028
ENSMUSG00000031578	Mak16	0.319672	7.1645	4.02644	0.000693735	0.00669708	-1.35666
ENSMUSG00000021585	Cast	-0.332106	7.6055	-4.02522	0.000695705	0.00670636	-1.32228
ENSMUSG00000040785	Ttc3	-0.346212	7.60338	-4.02499	0.000696075	0.00670636	-1.3359
ENSMUSG00000028743	Akr7a5	-0.58587	4.90342	-4.02489	0.000696232	0.00670636	-0.894597
ENSMUSG00000054676	1600014C10Rik	1.1221	2.50892	4.0235	0.000698466	0.00671777	-0.423738
ENSMUSG00000027184	Caprin1	0.306731	8.06479	4.02333	0.000698745	0.00671777	-1.39873
ENSMUSG00000094410	Zbed6	0.603349	6.00582	4.0232	0.000698956	0.00671777	-1.12221
ENSMUSG00000114697	NA	2.94308	-1.47199	4.0201	0.000703977	0.00676106	-0.81874
ENSMUSG00000089704	Galnt2	0.552848	5.18924	4.01949	0.000704959	0.00676555	-1.14523
ENSMUSG00000000581	C1d	0.405268	6.00945	4.01908	0.000705634	0.00676707	-1.19414
ENSMUSG00000028464	Tpm2	1.20732	3.98554	4.01793	0.000707512	0.00678011	-0.470021
ENSMUSG00000054568	Usp17la	-1.83263	-0.354591	-4.01703	0.000708984	0.00678925	-0.345484
ENSMUSG00000039988	Ankrd13c	0.42464	5.72277	4.01524	0.000711911	0.0068123	-1.20482
ENSMUSG00000035898	Uba6	0.378117	6.27216	4.01447	0.000713183	0.00681948	-1.25198
ENSMUSG00000034271	Jdp2	0.479378	4.63725	4.01328	0.000715146	0.00683327	-1.08467
ENSMUSG00000115338	Pnp	0.649292	5.79672	4.01257	0.000716317	0.0068368	-1.1641
ENSMUSG00000030790	Adm	-0.947528	3.56368	-4.01242	0.000716559	0.0068368	-0.82808
ENSMUSG00000054414	Slc30a7	-0.634029	4.04144	-4.01143	0.000718194	0.0068426	-0.818961
ENSMUSG00000066357	Wdr6	0.541581	5.41801	4.0112	0.000718586	0.0068426	-0.96735
ENSMUSG00000042105	Inpp5f	-0.754948	3.63211	-4.01111	0.000718735	0.0068426	-0.639766
ENSMUSG00000041926	Rnpep	0.378564	6.69567	4.01055	0.000719658	0.00684642	-1.31466
ENSMUSG00000024151	Msh2	0.424478	5.75824	4.00752	0.000724714	0.00687457	-1.18506
ENSMUSG00000028099	Polr3c	-0.504187	5.17231	-4.00751	0.000724728	0.00687457	-1.0906
ENSMUSG00000028837	Psmb2	0.626915	6.07766	4.00737	0.000724967	0.00687457	-1.28081
ENSMUSG00000074272	Ceacam1	-0.487266	8.98943	-4.00729	0.000725099	0.00687457	-1.46451
ENSMUSG00000037190	Cyb561d2	0.660426	3.6868	4.0072	0.000725241	0.00687457	-0.729154
ENSMUSG00000024083	Pja2	-0.516586	5.50184	-4.00638	0.000726629	0.00687641	-1.06812
ENSMUSG00000027108	Ola1	0.315218	7.99193	4.00637	0.000726633	0.00687641	-1.45463
ENSMUSG00000038213	Tapbpl	-0.665256	4.32151	-4.00615	0.00072701	0.00687641	-0.944609
ENSMUSG00000006678	Pola1	-0.436952	6.29401	-4.0055	0.000728103	0.00688179	-1.29795
ENSMUSG00000035011	Zbtb7a	-0.328604	8.17209	-4.00468	0.000729472	0.00688975	-1.4425
ENSMUSG00000020156	Pwwp3a	0.522086	5.49665	4.00376	0.000731024	0.00689944	-1.1651
ENSMUSG00000031728	Zfp821	-0.887259	3.04317	-4.00325	0.000731889	0.00690263	-0.581811
ENSMUSG00000040713	Creg1	0.480235	5.37215	3.99778	0.000741198	0.00698539	-1.08849
ENSMUSG00000054717	Hmgb2	0.316202	8.80069	3.99675	0.000742959	0.00699696	-1.55361
ENSMUSG00000035164	Zc3h12c	0.735903	3.19411	3.99554	0.000745039	0.00700657	-0.726043
ENSMUSG00000039286	Fndc3b	-0.630714	4.89985	-3.99553	0.00074505	0.00700657	-0.979232
ENSMUSG00000030602	Pak4	-0.524411	4.84952	-3.99476	0.000746368	0.00701394	-0.970631
ENSMUSG00000050777	Tmem37	0.932645	3.17327	3.99259	0.000750125	0.00704419	-0.579104
ENSMUSG00000058258	Idi1	1.46541	2.15334	3.99074	0.000753328	0.00706748	-0.431357
ENSMUSG00000032293	Ireb2	0.493287	5.78443	3.99054	0.000753684	0.00706748	-1.19713
ENSMUSG00000018931	Natd1	-1.59714	1.95985	-3.98904	0.0007563	0.00708324	-0.379513
ENSMUSG00000001542	Ell2	-0.784801	4.47977	-3.98895	0.000756447	0.00708324	-0.815237
ENSMUSG00000074653	Lrrc31	1.70277	1.14353	3.98808	0.000757983	0.00709256	-0.391907
ENSMUSG00000034880	Mrpl34	0.441523	6.60494	3.98627	0.000761143	0.00711704	-1.36157
ENSMUSG00000057969	Sema3b	-0.98186	3.33926	-3.9855	0.000762498	0.00712462	-0.602242
ENSMUSG00000002265	Peg3	-2.57507	-0.80758	-3.98506	0.000763284	0.00712644	-0.510417
ENSMUSG00000021264	Yy1	-0.31701	7.69516	-3.98458	0.000764116	0.00712644	-1.46899
ENSMUSG00000056671	Prelid2	0.560107	5.01565	3.98434	0.00076455	0.00712644	-1.10059
ENSMUSG00000016757	Ttll12	0.47126	4.99278	3.98375	0.000765585	0.00712644	-1.13201
ENSMUSG00000004270	Lpcat3	0.342065	6.57132	3.98354	0.000765962	0.00712644	-1.35077
ENSMUSG00000045312	Lhfpl2	-2.11354	1.69471	-3.98332	0.000766345	0.00712644	-0.431675
ENSMUSG00000074797	Itpa	0.374265	6.08335	3.98323	0.0007665	0.00712644	-1.34115
ENSMUSG00000068547	Clca4a	-3.15667	-0.110578	-3.98278	0.000767298	0.0071288	-0.578748
ENSMUSG00000029507	Pus1	0.545205	5.07425	3.98208	0.00076855	0.00713537	-1.23437
ENSMUSG00000024912	Fosl1	-0.535083	3.86645	-3.98078	0.00077086	0.00715174	-1.05047
ENSMUSG00000034327	Kctd9	0.54021	4.21929	3.98009	0.000772087	0.00715806	-0.92405
ENSMUSG00000054302	Eapp	-0.415046	6.10932	-3.97891	0.000774197	0.00717255	-1.28794
ENSMUSG00000021367	Edn1	0.945652	5.12462	3.97695	0.000777708	0.00719998	-0.722104
ENSMUSG00000042988	Notum	-1.54577	0.343604	-3.97406	0.000782899	0.00724292	-0.440257
ENSMUSG00000026596	Abl2	0.491071	5.49781	3.97351	0.000783905	0.00724711	-1.24533
ENSMUSG00000031078	Cttn	-0.748703	6.25337	-3.97066	0.000789081	0.00728892	-1.31179
ENSMUSG00000036867	Smad6	-1.96811	0.308018	-3.9704	0.00078954	0.00728892	-0.444182
ENSMUSG00000020911	Krt19	-0.305119	10.5092	-3.96794	0.000794048	0.00732537	-1.66518
ENSMUSG00000027751	Supt20	-0.624642	4.7045	-3.96748	0.000794894	0.00732801	-1.0662
ENSMUSG00000020736	Nt5c	0.389035	6.16994	3.96649	0.000796697	0.00733947	-1.33014
ENSMUSG00000112944	NA	3.20246	-1.11985	3.96409	0.000801125	0.00737508	-0.880704
ENSMUSG00000037740	Mrps26	0.415189	5.24477	3.96303	0.000803085	0.00738507	-1.26186
ENSMUSG00000078495	Zfp984	-1.47179	2.51371	-3.9629	0.000803338	0.00738507	-0.491966
ENSMUSG00000023015	Racgap1	0.365374	6.85003	3.96247	0.000804131	0.00738718	-1.47001
ENSMUSG00000090946	Ccdc71l	-0.765571	4.00195	-3.96147	0.000805982	0.00739899	-0.86965
ENSMUSG00000036167	Pphln1	-0.423158	5.01084	-3.96027	0.000808225	0.00741439	-1.21243
ENSMUSG00000017466	Timp2	0.430377	8.19045	3.9593	0.000810044	0.00742587	-1.55929
ENSMUSG00000034673	Pbx2	-0.731579	4.35239	-3.95867	0.00081122	0.00743146	-0.938332
ENSMUSG00000023030	Slc11a2	0.490664	4.89793	3.95787	0.000812724	0.00744003	-1.14022
ENSMUSG00000058290	Espl1	0.716189	4.26113	3.95707	0.000814223	0.00744855	-1.05395
ENSMUSG00000025423	Pias2	0.530382	4.51699	3.95525	0.000817651	0.00747469	-1.09917
ENSMUSG00000032313	Tmem266	2.04254	-0.474197	3.95468	0.000818717	0.00747922	-0.450843
ENSMUSG00000066406	Akap13	0.485638	6.45406	3.95409	0.000819843	0.00748428	-1.30139
ENSMUSG00000046230	Vps13a	0.469733	6.17078	3.95247	0.000822907	0.00749547	-1.3684
ENSMUSG00000037995	Igsf9	-0.896139	5.32145	-3.95246	0.000822934	0.00749547	-1.22739
ENSMUSG00000089917	Uckl1	-0.755646	4.33243	-3.95224	0.000823347	0.00749547	-1.04406
ENSMUSG00000068328	Aup1	-0.384955	6.72456	-3.95223	0.000823358	0.00749547	-1.45793
ENSMUSG00000025555	Farp1	-0.627284	4.25226	-3.95047	0.000826725	0.0075209	-0.961917
ENSMUSG00000033020	Polr2f	0.465575	6.33277	3.94983	0.000827938	0.00752671	-1.43589
ENSMUSG00000013338	Fer1l4	3.14469	1.80332	3.94803	0.000831386	0.00755281	-0.689714
ENSMUSG00000032058	Ppp2r1b	0.532374	5.17026	3.94498	0.000837267	0.00759717	-1.23269
ENSMUSG00000054263	Lifr	-0.917352	2.52163	-3.94489	0.000837428	0.00759717	-0.708246
ENSMUSG00000005686	Ampd3	-1.08568	2.20999	-3.94447	0.000838238	0.00759925	-0.552736
ENSMUSG00000001056	Nhp2	0.393286	6.33059	3.93915	0.000848608	0.00768794	-1.49755
ENSMUSG00000030168	Adipor2	0.323551	7.53737	3.93589	0.000855017	0.00774065	-1.52645
ENSMUSG00000028974	Dffa	1.11857	3.44717	3.93262	0.000861483	0.0077938	-0.765921
ENSMUSG00000121059	NA	1.2461	2.8492	3.93221	0.000862294	0.00779576	-0.583086
ENSMUSG00000045624	Esf1	0.337422	8.16022	3.93156	0.000863594	0.00780213	-1.67211
ENSMUSG00000039929	Urb1	0.775371	2.53343	3.93095	0.000864811	0.00780774	-0.926608
ENSMUSG00000031256	Cstf2	-0.418511	6.64124	-3.92939	0.000867939	0.00782975	-1.51561
ENSMUSG00000037851	Iars	0.369749	6.74936	3.92895	0.000868817	0.00782975	-1.56631
ENSMUSG00000025135	Anapc11	-0.336722	6.95206	-3.92862	0.00086948	0.00782975	-1.52066
ENSMUSG00000024846	Cst6	-2.31629	-0.908559	-3.92854	0.00086964	0.00782975	-0.646275
ENSMUSG00000006398	Cdc20	0.326762	7.47843	3.92792	0.000870885	0.00783557	-1.57922
ENSMUSG00000022544	Eef2kmt	-0.471907	5.67725	-3.92742	0.000871886	0.00783919	-1.36034
ENSMUSG00000040430	Pitpnc1	-0.526973	4.83949	-3.92705	0.000872623	0.00784044	-1.08806
ENSMUSG00000026519	Tmem63a	0.492954	6.95628	3.92645	0.000873834	0.00784594	-1.41533
ENSMUSG00000016541	Atxn10	0.574276	6.21452	3.92612	0.000874496	0.0078465	-1.36003
ENSMUSG00000024512	Dynap	-0.765535	7.45654	-3.92518	0.0008764	0.00785821	-1.52398
ENSMUSG00000018189	Uchl5	-0.348979	6.76156	-3.92425	0.000878297	0.00786983	-1.55508
ENSMUSG00000031545	Gpat4	0.400923	6.80459	3.9207	0.000885509	0.00792903	-1.53385
ENSMUSG00000022403	St13	0.29668	8.03818	3.92009	0.000886761	0.00793482	-1.63967
ENSMUSG00000031442	Mcf2l	-2.09124	0.709402	-3.91929	0.000888395	0.00794401	-0.545226
ENSMUSG00000056724	Nbeal2	0.719892	3.93207	3.91681	0.000893489	0.00798411	-0.954336
ENSMUSG00000074129	Rpl13a	-0.337124	7.5965	-3.91604	0.000895077	0.00798751	-1.61489
ENSMUSG00000040620	Dhx33	0.508804	4.53864	3.91604	0.000895089	0.00798751	-1.24709
ENSMUSG00000074006	Omp	1.67323	1.58231	3.91515	0.000896928	0.00799848	-0.533475
ENSMUSG00000004508	Gab2	-0.837481	3.51066	-3.91127	0.000904993	0.00806491	-0.811939
ENSMUSG00000029038	Ssu72	0.394069	6.41097	3.90876	0.000910242	0.00810616	-1.46725
ENSMUSG00000018932	Map2k3	0.375992	6.3695	3.90552	0.000917092	0.00816162	-1.54701
ENSMUSG00000042489	Clspn	0.344962	5.97544	3.90409	0.000920113	0.00818295	-1.49174
ENSMUSG00000017929	B4galt5	0.623566	3.45478	3.90289	0.000922671	0.00820013	-1.05551
ENSMUSG00000028833	Ncdn	0.683912	3.61915	3.9019	0.000924764	0.00821316	-0.950076
ENSMUSG00000035877	Zhx3	1.74355	2.01341	3.90099	0.000926722	0.00822007	-0.560324
ENSMUSG00000033721	Vav3	-1.28096	1.60854	-3.90071	0.000927316	0.00822007	-0.626341
ENSMUSG00000026078	Pdcl3	0.74482	4.48873	3.90066	0.000927424	0.00822007	-1.18037
ENSMUSG00000027509	Rae1	0.439312	5.28067	3.90022	0.000928363	0.00822282	-1.40879
ENSMUSG00000041415	Dicer1	0.398647	5.98495	3.8996	0.000929693	0.00822904	-1.45013
ENSMUSG00000020464	Pnpt1	0.593207	4.37288	3.8992	0.000930564	0.00823051	-1.25208
ENSMUSG00000006442	Srm	-0.423164	5.40653	-3.89894	0.000931115	0.00823051	-1.53913
ENSMUSG00000050910	Cdr2l	-0.565884	3.99128	-3.89861	0.000931811	0.0082311	-1.21082
ENSMUSG00000019710	Mrpl24	-0.421081	6.76058	-3.89732	0.000934607	0.00825023	-1.55896
ENSMUSG00000026556	Vangl2	-0.754162	3.13839	-3.8966	0.00093615	0.00825617	-0.916116
ENSMUSG00000039943	Plcb4	-2.33201	-1.31134	-3.89642	0.00093654	0.00825617	-0.737638
ENSMUSG00000022536	Glyr1	0.363954	6.35247	3.89582	0.000937849	0.00825747	-1.54454
ENSMUSG00000036805	Noxa1	0.76064	4.55636	3.89577	0.000937948	0.00825747	-1.04928
ENSMUSG00000027774	Gfm1	0.495279	4.90302	3.89127	0.000947726	0.00833796	-1.39091
ENSMUSG00000048277	Syngr2	0.331346	7.24269	3.89023	0.000950017	0.00835249	-1.63886
ENSMUSG00000039163	Cmc1	-0.789003	4.86194	-3.88894	0.000952847	0.00837176	-1.23766
ENSMUSG00000020580	Rock2	0.280929	9.45753	3.88783	0.000955281	0.00838752	-1.81594
ENSMUSG00000028367	Txn1	0.523317	10.3595	3.8869	0.000957332	0.00839629	-1.86235
ENSMUSG00000031584	Gsr	0.487016	6.64435	3.88674	0.000957698	0.00839629	-1.60839
ENSMUSG00000053470	Kdm3a	-0.521951	5.53184	-3.88651	0.000958203	0.00839629	-1.39482
ENSMUSG00000035165	Kcne3	0.477435	5.27539	3.88351	0.000964869	0.00844905	-1.37817
ENSMUSG00000002963	Pnkp	-0.690389	4.67222	-3.88238	0.000967387	0.00846544	-1.23012
ENSMUSG00000037706	Cd81	-0.307353	8.34385	-3.88115	0.000970133	0.00848381	-1.70234
ENSMUSG00000029063	Nadk	0.384091	7.08796	3.88028	0.000972074	0.00849178	-1.66452
ENSMUSG00000037236	Matr3	0.611439	6.69801	3.88016	0.000972341	0.00849178	-1.62477
ENSMUSG00000027422	Rrbp1	-0.470084	9.06489	-3.87902	0.000974904	0.00850849	-1.79496
ENSMUSG00000028759	Hp1bp3	-0.34889	7.91244	-3.87814	0.000976891	0.00852016	-1.71548
ENSMUSG00000075227	Znhit2	-0.530236	4.52382	-3.87661	0.000980337	0.00854452	-1.2619
ENSMUSG00000052914	Cyp2j6	-1.16784	3.86372	-3.87547	0.000982911	0.00856126	-0.858175
ENSMUSG00000027699	Ect2	0.435934	6.72011	3.87479	0.000984471	0.00856915	-1.66874
ENSMUSG00000120214	NA	1.12401	2.67411	3.87395	0.000986373	0.00858	-0.719432
ENSMUSG00000047694	Yipf6	0.523812	4.68904	3.87071	0.000993778	0.00863868	-1.27528
ENSMUSG00000024940	Ltbp3	-0.684382	4.80462	-3.86892	0.00099788	0.00866859	-1.15094
ENSMUSG00000023088	Abcc1	-0.483978	5.643	-3.86837	0.000999149	0.00867242	-1.46497
ENSMUSG00000002372	Ranbp3	0.422876	5.41984	3.86816	0.000999645	0.00867242	-1.45415
ENSMUSG00000021916	Glt8d1	-0.816266	3.28839	-3.86767	0.00100078	0.00867648	-0.918726
ENSMUSG00000016831	Tox4	-0.428676	5.36011	-3.86686	0.00100263	0.00868681	-1.39233
ENSMUSG00000022075	Rhobtb2	0.611055	3.97212	3.86608	0.00100444	0.00869676	-1.12231
ENSMUSG00000024875	Yif1a	-0.779857	5.10701	-3.86404	0.00100919	0.00873213	-1.31354
ENSMUSG00000031015	Swap70	-0.571649	4.12583	-3.86243	0.00101295	0.00875883	-1.21426
ENSMUSG00000089824	Rbm12	0.477727	4.32485	3.86195	0.00101407	0.00876271	-1.31008
ENSMUSG00000038227	Hoxa9	0.344198	6.36768	3.86111	0.00101602	0.00877381	-1.61961
ENSMUSG00000005034	Prkacb	-0.483775	4.84672	-3.86063	0.00101716	0.00877785	-1.31027
ENSMUSG00000067219	Nipal1	0.593209	5.09641	3.8573	0.001025	0.0088397	-1.25172
ENSMUSG00000024302	Dtna	1.58601	0.854725	3.85601	0.00102804	0.00886012	-0.654632
ENSMUSG00000018167	Stard3	-0.585477	4.79792	-3.85562	0.00102897	0.00886227	-1.28205
ENSMUSG00000056888	Glipr1	1.6525	3.94905	3.85387	0.00103315	0.00889242	-0.680729
ENSMUSG00000030269	Mtmr14	0.537696	4.58279	3.85254	0.00103631	0.00890876	-1.26891
ENSMUSG00000027423	Snx5	0.28686	7.55393	3.8525	0.00103641	0.00890876	-1.77527
ENSMUSG00000047412	Zbtb44	0.417744	5.62469	3.85166	0.00103843	0.00892027	-1.50667
ENSMUSG00000031781	Ciapin1	0.44953	5.34671	3.85017	0.001042	0.00894507	-1.50512
ENSMUSG00000004667	Polr2e	0.362147	6.90948	3.84945	0.00104373	0.00895408	-1.70566
ENSMUSG00000033386	Frrs1	0.326777	7.02043	3.84795	0.00104734	0.00897235	-1.70872
ENSMUSG00000027510	Rbm38	-0.788539	3.453	-3.84782	0.00104765	0.00897235	-1.20082
ENSMUSG00000053581	Zfand2a	-0.932355	3.71594	-3.84771	0.00104792	0.00897235	-1.17578
ENSMUSG00000024442	Dele1	0.603215	4.09897	3.84698	0.00104968	0.00898162	-1.20461
ENSMUSG00000041859	Mcm3	0.26821	7.83927	3.84626	0.00105143	0.00898496	-1.82663
ENSMUSG00000042359	Osbpl6	-1.55836	0.507151	-3.84625	0.00105145	0.00898496	-0.708158
ENSMUSG00000028106	Rprd2	0.443954	5.65687	3.84522	0.00105396	0.00900058	-1.51454
ENSMUSG00000009470	Tnpo1	0.3967	6.32365	3.84476	0.00105507	0.00900114	-1.69066
ENSMUSG00000025499	Hras	0.369294	6.04807	3.84463	0.0010554	0.00900114	-1.60212
ENSMUSG00000021241	Isca2	0.732817	4.32189	3.84288	0.00105966	0.00903158	-1.24316
ENSMUSG00000059713	Rcan3	-0.687622	4.0084	-3.84185	0.00106219	0.00904724	-1.12642
ENSMUSG00000054517	Trim65	0.828396	3.3235	3.83803	0.00107159	0.00912136	-1.01132
ENSMUSG00000025264	Tsr2	0.552247	3.68957	3.83761	0.00107263	0.00912429	-1.29055
ENSMUSG00000024963	Dnajc4	-0.733828	3.6193	-3.83694	0.00107428	0.0091324	-1.04539
ENSMUSG00000027523	Gnas	-0.377559	9.32858	-3.83619	0.00107614	0.00913748	-1.91933
ENSMUSG00000071415	Rpl23	-0.343292	10.395	-3.83586	0.00107696	0.00913748	-2.01087
ENSMUSG00000053012	Krcc1	-0.4436	7.23188	-3.83586	0.00107697	0.00913748	-1.73426
ENSMUSG00000060568	Fam78b	-2.73106	-1.91969	-3.83195	0.00108672	0.00921424	-1.03472
ENSMUSG00000007739	Cct4	0.31744	7.82092	3.83158	0.00108763	0.00921598	-1.85336
ENSMUSG00000018199	Ro60	0.413678	5.5417	3.83083	0.00108951	0.00922597	-1.53677
ENSMUSG00000026502	Desi2	-0.435786	5.96671	-3.82869	0.00109491	0.00926575	-1.72169
ENSMUSG00000033863	Klf9	-0.307127	6.98627	-3.8278	0.00109715	0.00927757	-1.78768
ENSMUSG00000023010	Tmbim6	0.505372	8.24399	3.82732	0.00109838	0.00927757	-1.86376
ENSMUSG00000035900	Gramd4	1.1165	2.26604	3.8273	0.00109844	0.00927757	-0.999658
ENSMUSG00000037824	Tspan14	-0.69184	4.59015	-3.82635	0.00110084	0.00929192	-1.43214
ENSMUSG00000026425	Srgap2	-0.458653	5.33924	-3.82566	0.0011026	0.00930071	-1.47868
ENSMUSG00000024077	Strn	0.475128	4.98811	3.82197	0.00111201	0.00937405	-1.43602
ENSMUSG00000000134	Tfe3	-0.585174	4.21642	-3.81692	0.00112503	0.00947595	-1.23141
ENSMUSG00000026201	Stk16	0.48047	5.80854	3.81672	0.00112554	0.00947595	-1.62292
ENSMUSG00000033916	Chmp2a	-0.445295	6.51003	-3.81593	0.00112759	0.00948711	-1.68637
ENSMUSG00000030510	Cers3	0.65511	3.96359	3.81446	0.00113143	0.00951332	-1.28994
ENSMUSG00000034738	Nostrin	0.546897	4.23245	3.81241	0.00113678	0.0095522	-1.30417
ENSMUSG00000044950	Pwwp2a	0.550134	5.0538	3.81176	0.0011385	0.00956047	-1.508
ENSMUSG00000039585	Myo9a	0.458361	5.27754	3.81098	0.00114054	0.00957146	-1.52833
ENSMUSG00000046352	Gjb2	-0.79271	3.18878	-3.80753	0.00114964	0.00964169	-1.23376
ENSMUSG00000040473	Cfap69	1.80175	1.6927	3.80711	0.00115076	0.00964485	-0.754877
ENSMUSG00000021361	Tmem14c	0.479359	6.9568	3.80659	0.00115215	0.0096504	-1.82003
ENSMUSG00000007892	Rplp1	-0.266403	11.6308	-3.80597	0.00115381	0.00965805	-2.14176
ENSMUSG00000042599	Kdm7a	-0.53419	5.55431	-3.80447	0.00115779	0.00968423	-1.44144
ENSMUSG00000049164	Zfp518a	0.636293	4.19869	3.80421	0.00115848	0.00968423	-1.27735
ENSMUSG00000039153	Runx2	-0.81982	2.99404	-3.80372	0.00115979	0.00968423	-1.05451
ENSMUSG00000032440	Tgfbr2	0.556516	6.54849	3.80367	0.00115992	0.00968423	-1.78633
ENSMUSG00000034422	Parp14	0.652639	4.40602	3.80341	0.00116063	0.00968423	-1.16775
ENSMUSG00000001366	Fbxo9	0.460906	5.60989	3.80258	0.00116285	0.00969661	-1.55968
ENSMUSG00000034659	Tmem109	-0.438164	6.27864	-3.80207	0.00116421	0.00970174	-1.74288
ENSMUSG00000027326	Knl1	0.391177	6.6947	3.79669	0.00117874	0.00981658	-1.81049
ENSMUSG00000020484	Xbp1	-0.673634	5.41557	-3.7963	0.00117982	0.00981931	-1.62478
ENSMUSG00000049421	Zfp260	-0.605663	4.74328	-3.79483	0.0011838	0.00984621	-1.37257
ENSMUSG00000031327	Chic1	0.921629	3.32484	3.7936	0.00118717	0.00986799	-0.978469
ENSMUSG00000062070	Pgk1	-0.665843	4.29035	-3.7928	0.00118935	0.00987986	-1.45281
ENSMUSG00000039349	C130074G19Rik	0.902257	4.09642	3.78965	0.00119803	0.00994565	-1.30402
ENSMUSG00000028702	Rad54l	0.518564	4.93872	3.78888	0.00120015	0.00995689	-1.67407
ENSMUSG00000045210	Vcpip1	0.403105	5.85818	3.78766	0.00120354	0.00997868	-1.67419
ENSMUSG00000024349	Sting1	-0.548082	5.05302	-3.78683	0.00120584	0.00999149	-1.56944
ENSMUSG00000025486	Sirt3	-0.891751	2.71662	-3.78536	0.00120993	0.010019	-0.987237
ENSMUSG00000021668	Polk	-0.810706	4.39379	-3.78455	0.00121221	0.010031	-1.23689
ENSMUSG00000070056	Mfhas1	-0.756727	4.32469	-3.78429	0.00121291	0.010031	-1.23035
ENSMUSG00000044005	Gls2	0.78581	2.16934	3.78374	0.00121447	0.0100376	-1.12917
ENSMUSG00000046991	Wdr27	-1.71998	1.40948	-3.78285	0.00121696	0.0100503	-0.806927
ENSMUSG00000030611	Mrps11	0.671264	3.93806	3.78264	0.00121755	0.0100503	-1.38482
ENSMUSG00000026349	Ccnt2	-0.468042	5.10523	-3.78148	0.0012208	0.010061	-1.57095
ENSMUSG00000019795	Pcmt1	0.356403	5.80086	3.78144	0.00122091	0.010061	-1.72404
ENSMUSG00000034799	Unc13a	-1.2714	2.26475	-3.78136	0.00122115	0.010061	-0.84374
ENSMUSG00000024446	Rpp21	-0.350448	6.65249	-3.78049	0.00122359	0.0100748	-1.82829
ENSMUSG00000021282	Eif5	0.303514	9.31447	3.77925	0.0012271	0.0100974	-2.07663
ENSMUSG00000018398	Septin8	-0.62991	6.12926	-3.77709	0.00123322	0.0101413	-1.74498
ENSMUSG00000025348	Itga7	-2.30925	-0.0369682	-3.77533	0.00123824	0.0101701	-0.865826
ENSMUSG00000038510	Rpf2	0.309617	6.69677	3.77532	0.00123826	0.0101701	-1.91768
ENSMUSG00000029521	Chek2	0.697118	4.16792	3.7741	0.00124174	0.0101922	-1.35732
ENSMUSG00000005683	Cs	0.394159	7.45512	3.77369	0.00124293	0.0101939	-1.94433
ENSMUSG00000056665	Them6	0.593333	4.45678	3.77348	0.0012435	0.0101939	-1.48703
ENSMUSG00000071646	Mta2	-0.570615	6.37577	-3.77306	0.00124473	0.0101976	-1.83936
ENSMUSG00000019139	Isyna1	0.554334	6.73544	3.77125	0.00124992	0.0102337	-1.85695
ENSMUSG00000042331	Specc1	0.369286	5.75711	3.7697	0.0012544	0.010264	-1.72748
ENSMUSG00000020362	Cnot6	0.314033	7.50259	3.76912	0.00125607	0.0102712	-1.94705
ENSMUSG00000029304	Spp1	-3.55201	-1.14806	-3.76841	0.00125812	0.0102816	-1.16655
ENSMUSG00000036202	Rif1	0.30816	7.97849	3.76652	0.00126362	0.0103201	-2.01807
ENSMUSG00000089762	Ier5l	-0.891278	2.93534	-3.76551	0.00126656	0.0103377	-1.16288
ENSMUSG00000062014	Gmfb	0.391571	6.21526	3.76457	0.0012693	0.0103536	-1.81497
ENSMUSG00000037685	Atp8a1	-0.691302	3.61153	-3.76421	0.00127037	0.0103544	-1.21083
ENSMUSG00000030257	Srgap3	-0.956994	3.5536	-3.76384	0.00127144	0.0103544	-1.03567
ENSMUSG00000020733	Nherf1	0.417487	5.73301	3.76373	0.00127177	0.0103544	-1.73609
ENSMUSG00000031075	Ano1	0.723449	5.91887	3.76325	0.00127318	0.0103594	-1.6822
ENSMUSG00000120769	NA	2.87379	-0.195438	3.76187	0.00127723	0.0103859	-1.12315
ENSMUSG00000017221	Psmd3	0.441455	7.82808	3.75805	0.00128853	0.0104713	-2.00388
ENSMUSG00000044477	Zfand3	-0.466612	4.89108	-3.75653	0.00129304	0.0105014	-1.54936
ENSMUSG00000025823	Pdia4	-0.586331	6.32748	-3.75489	0.00129792	0.0105346	-1.83526
ENSMUSG00000020469	Myl7	1.21491	3.78477	3.75459	0.00129884	0.0105355	-1.00422
ENSMUSG00000034203	Chchd4	0.363307	5.58666	3.75362	0.00130173	0.0105524	-1.83263
ENSMUSG00000020070	Rufy2	-0.718712	3.94385	-3.75301	0.00130357	0.010555	-1.30861
ENSMUSG00000042745	Id1	0.387091	5.94213	3.75298	0.00130366	0.010555	-1.81572
ENSMUSG00000028470	Hint2	-0.496803	5.19697	-3.75172	0.00130745	0.0105791	-1.58697
ENSMUSG00000020111	Micu1	0.44933	5.79652	3.75057	0.00131091	0.0106006	-1.68484
ENSMUSG00000015305	Sash1	0.602505	4.50248	3.74989	0.00131298	0.0106108	-1.47762
ENSMUSG00000030990	Pgap2	0.299589	7.49471	3.7496	0.00131384	0.0106111	-1.95617
ENSMUSG00000028691	Prdx1	0.380871	9.95983	3.74878	0.00131634	0.0106248	-2.15917
ENSMUSG00000026235	Epha4	0.36419	6.4646	3.74788	0.00131905	0.0106401	-1.81989
ENSMUSG00000057614	Gnai1	-0.386656	4.91207	-3.74418	0.00133036	0.0107247	-1.71821
ENSMUSG00000031508	Ankrd10	0.450152	5.29316	3.74304	0.00133386	0.0107424	-1.71165
ENSMUSG00000035640	Cbarp	-1.54917	1.63467	-3.74293	0.00133419	0.0107424	-0.892253
ENSMUSG00000041936	Agrn	0.40129	6.61974	3.73926	0.00134551	0.0108221	-1.87748
ENSMUSG00000058624	Gda	-0.485812	6.41847	-3.7391	0.001346	0.0108221	-1.65704
ENSMUSG00000052253	Zfp622	0.430674	6.14507	3.73877	0.00134705	0.0108221	-1.84242
ENSMUSG00000032908	Sgpp2	0.521074	4.51191	3.73856	0.00134769	0.0108221	-1.55271
ENSMUSG00000018239	Zcchc10	0.314939	6.2162	3.73839	0.00134822	0.0108221	-1.91675
ENSMUSG00000056749	Nfil3	-0.691523	3.6136	-3.73692	0.00135279	0.0108497	-1.44533
ENSMUSG00000026269	Rnpepl1	0.47628	4.93323	3.73675	0.00135332	0.0108497	-1.61027
ENSMUSG00000028737	Aldh4a1	0.874345	3.8372	3.7342	0.0013613	0.010907	-1.18718
ENSMUSG00000021640	Naip1	1.02755	4.28063	3.73278	0.00136573	0.0109359	-1.12272
ENSMUSG00000027763	Mbnl1	0.403605	7.81182	3.73164	0.00136933	0.010958	-2.06153
ENSMUSG00000025001	Hells	0.255034	7.87291	3.7301	0.00137421	0.0109903	-2.12136
ENSMUSG00000032091	Tmprss4	-0.451201	5.83242	-3.72978	0.00137523	0.0109918	-1.7885
ENSMUSG00000059534	Uqcr10	0.349258	7.72767	3.72783	0.00138142	0.0110345	-2.06512
ENSMUSG00000027465	Tbc1d20	-0.499284	5.14392	-3.72584	0.00138773	0.0110782	-1.67108
ENSMUSG00000021918	Nek4	-0.624911	5.18265	-3.72557	0.00138861	0.0110784	-1.70999
ENSMUSG00000068115	Ninl	0.55052	4.66438	3.72491	0.00139071	0.0110869	-1.50347
ENSMUSG00000038206	Fbxo8	0.776852	4.01986	3.72471	0.00139136	0.0110869	-1.41507
ENSMUSG00000019984	Med23	0.680437	3.70364	3.7235	0.00139524	0.011111	-1.37115
ENSMUSG00000041718	Alg13	0.800008	2.84899	3.7227	0.00139781	0.0111247	-1.33654
ENSMUSG00000038508	Gdf15	-0.746484	6.27802	-3.72078	0.001404	0.0111672	-1.79455
ENSMUSG00000037353	Letmd1	-0.729355	3.91657	-3.7183	0.00141205	0.0112213	-1.43464
ENSMUSG00000085091	NA	3.11313	-1.01019	3.71816	0.00141251	0.0112213	-1.28273
ENSMUSG00000026788	Zbtb43	0.572165	4.5637	3.71727	0.00141542	0.0112351	-1.56871
ENSMUSG00000037331	Larp1	0.32473	8.05643	3.7171	0.00141597	0.0112351	-2.1471
ENSMUSG00000029003	Mad2l2	0.626443	3.80798	3.71677	0.00141703	0.0112368	-1.46893
ENSMUSG00000033542	Arhgef5	-0.45773	6.20685	-3.71592	0.0014198	0.0112519	-1.85821
ENSMUSG00000085795	Zfp703	-0.524381	6.73032	-3.7152	0.00142215	0.0112594	-1.96372
ENSMUSG00000117486	NA	2.87768	-0.403396	3.71511	0.00142247	0.0112594	-1.2636
ENSMUSG00000038256	Bcl9	-0.697031	3.68506	-3.71474	0.00142366	0.011262	-1.29669
ENSMUSG00000042613	Pbxip1	-0.721443	5.02888	-3.71405	0.00142592	0.0112731	-1.52008
ENSMUSG00000038622	Med30	1.09359	2.37612	3.71293	0.00142961	0.0112955	-1.25051
ENSMUSG00000034748	Sirt6	-1.02931	2.6386	-3.71145	0.00143449	0.0113272	-1.15955
ENSMUSG00000028863	Meaf6	0.652442	3.52259	3.71016	0.00143875	0.011354	-1.36882
ENSMUSG00000026102	Inpp1	0.955222	3.78435	3.70977	0.00144007	0.0113576	-1.35267
ENSMUSG00000106636	NA	2.61361	0.738421	3.70784	0.00144647	0.0114012	-1.06555
ENSMUSG00000032776	Mctp2	-1.48562	1.98614	-3.70609	0.0014523	0.0114403	-0.992069
ENSMUSG00000022052	Ppp2r2a	0.266478	8.111	3.7049	0.00145628	0.0114647	-2.1478
ENSMUSG00000034345	Gtf2h5	0.341515	7.13874	3.70256	0.00146414	0.0115196	-2.07636
ENSMUSG00000047649	Polr1g	0.305478	6.33998	3.70118	0.0014688	0.0115443	-2.03945
ENSMUSG00000042293	Gm5617	-1.51534	2.03019	-3.70091	0.00146971	0.0115443	-0.974474
ENSMUSG00000046688	Tifa	0.96359	2.76019	3.70085	0.00146992	0.0115443	-1.13987
ENSMUSG00000024537	Psmg2	0.424493	5.157	3.70046	0.00147126	0.0115446	-1.8716
ENSMUSG00000021678	F2rl1	0.587017	5.42384	3.70032	0.00147171	0.0115446	-1.7648
ENSMUSG00000032012	Nectin1	-0.644442	3.27537	-3.69982	0.00147341	0.0115496	-1.46416
ENSMUSG00000036256	Igfbp7	-3.0749	-1.02573	-3.69961	0.00147412	0.0115496	-1.3164
ENSMUSG00000005533	Igf1r	-0.432361	5.33686	-3.69933	0.00147508	0.0115502	-1.77071
ENSMUSG00000041782	Lad1	-0.398734	7.48503	-3.69611	0.00148605	0.0116292	-2.09363
ENSMUSG00000002996	Hbp1	-0.465866	5.43776	-3.69466	0.00149102	0.0116499	-1.70054
ENSMUSG00000004462	Tbccd1	0.75035	3.59761	3.69459	0.00149125	0.0116499	-1.38106
ENSMUSG00000067235	H2-Q10	1.41822	2.68456	3.69456	0.00149136	0.0116499	-1.03198
ENSMUSG00000024803	Ankrd1	0.478002	5.86615	3.69267	0.00149786	0.0116936	-1.93324
ENSMUSG00000020366	Mapk9	-0.61567	4.26925	-3.69167	0.00150131	0.0117137	-1.58633
ENSMUSG00000028617	Lrrc42	-0.482594	5.17741	-3.69119	0.00150298	0.0117197	-1.75684
ENSMUSG00000030513	Pcsk6	0.407854	5.53526	3.69088	0.00150404	0.0117209	-1.88981
ENSMUSG00000038274	Fau	-0.256584	9.55455	-3.6901	0.00150675	0.0117351	-2.2669
ENSMUSG00000047989	Ino80c	0.406778	5.45774	3.68885	0.00151108	0.0117618	-1.83087
ENSMUSG00000077734	Snord83b	-2.1857	-0.0311322	-3.68817	0.00151345	0.0117733	-1.05661
ENSMUSG00000031221	Igbp1	-0.425628	5.97256	-3.6852	0.00152384	0.0118471	-1.92904
ENSMUSG00000059182	Skap2	-0.390076	6.32643	-3.68425	0.00152717	0.0118659	-1.95173
ENSMUSG00000028868	Wasf2	-0.308643	7.90121	-3.68167	0.00153625	0.0119294	-2.15895
ENSMUSG00000020863	Luc7l3	0.270496	8.96764	3.6813	0.00153756	0.0119325	-2.27485
ENSMUSG00000021814	Anxa7	-0.466419	6.50566	-3.67755	0.00155087	0.0120287	-2.03147
ENSMUSG00000014226	Cacybp	0.37081	7.66142	3.67701	0.00155281	0.0120366	-2.22162
ENSMUSG00000028836	Slc30a2	-1.62863	-0.910248	-3.6748	0.00156073	0.0120908	-1.01878
ENSMUSG00000022221	Ripk3	0.363044	6.23036	3.67403	0.00156348	0.012105	-2.01508
ENSMUSG00000051154	Commd3	-0.369524	6.49101	-3.66963	0.00157939	0.0122209	-1.97694
ENSMUSG00000026839	Upp2	-1.87614	1.20697	-3.66924	0.0015808	0.0122246	-1.07103
ENSMUSG00000029156	Sgcb	0.773206	2.82438	3.66875	0.00158261	0.0122269	-1.37865
ENSMUSG00000039768	Dnajc11	0.461896	5.12929	3.66865	0.00158296	0.0122269	-1.88717
ENSMUSG00000001663	Gstt1	1.81913	2.87672	3.66808	0.00158506	0.0122359	-1.03959
ENSMUSG00000020973	Dnaaf2	0.622113	3.48592	3.66781	0.00158603	0.0122361	-1.59226
ENSMUSG00000032078	Zpr1	0.385485	5.48592	3.66699	0.00158902	0.012252	-1.94848
ENSMUSG00000022964	Tmem50b	0.550639	4.64401	3.66628	0.00159161	0.0122648	-1.64966
ENSMUSG00000031792	Usb1	-0.612067	4.16888	-3.66532	0.00159515	0.0122848	-1.66352
ENSMUSG00000015335	Zdhhc12	0.596593	4.76892	3.66278	0.00160448	0.0123494	-1.75623
ENSMUSG00000025410	Dctn2	-0.331492	6.42064	-3.66212	0.00160693	0.0123609	-2.02432
ENSMUSG00000086158	Pierce2	-1.01754	2.65176	-3.66187	0.00160786	0.0123609	-1.21627
ENSMUSG00000001472	Tcf25	-0.295047	7.67083	-3.6597	0.00161588	0.0124153	-2.18559
ENSMUSG00000019854	Reps1	-0.530407	4.22316	-3.65893	0.00161876	0.0124301	-1.73951
ENSMUSG00000074476	Spc24	0.364718	6.29642	3.65842	0.00162065	0.0124373	-2.12177
ENSMUSG00000024479	Mal2	0.307076	8.77839	3.65808	0.00162193	0.0124399	-2.25579
ENSMUSG00000074088	Snrnp40	0.382592	6.08372	3.65767	0.00162346	0.0124443	-2.0907
ENSMUSG00000026873	Phf19	1.03011	1.57686	3.65225	0.00164382	0.012593	-1.29058
ENSMUSG00000015312	Gadd45b	0.468312	4.79723	3.65019	0.0016516	0.0126452	-1.74649
ENSMUSG00000050244	Heatr1	0.378161	5.32802	3.64953	0.00165411	0.0126571	-2.06304
ENSMUSG00000005506	Celf1	0.302889	7.66269	3.64804	0.00165979	0.012693	-2.24311
ENSMUSG00000027639	Samhd1	0.46758	4.63912	3.64771	0.00166106	0.0126954	-1.83674
ENSMUSG00000078695	Cisd3	0.515667	4.18795	3.6465	0.00166568	0.0127232	-1.7786
ENSMUSG00000003099	Ppp5c	0.445541	5.69938	3.64518	0.00167076	0.0127547	-2.0099
ENSMUSG00000029642	Polr1d	0.324264	7.00013	3.64481	0.00167217	0.012758	-2.20894
ENSMUSG00000006390	Elovl1	0.428052	5.91388	3.64406	0.00167505	0.0127725	-2.00475
ENSMUSG00000004791	Pgf	-1.92827	-0.12064	-3.64228	0.00168191	0.0128174	-1.1712
ENSMUSG00000035246	Pcyt1b	-1.05914	2.1791	-3.64077	0.00168778	0.0128546	-1.17226
ENSMUSG00000026791	Slc2a8	-1.59278	1.94766	-3.63914	0.00169409	0.0128952	-1.09011
ENSMUSG00000019961	Tmpo	0.309749	8.02184	3.63817	0.00169788	0.0129165	-2.31369
ENSMUSG00000021018	Polr2h	0.546238	4.13816	3.63647	0.00170453	0.0129596	-1.87455
ENSMUSG00000025228	Actr1a	-0.366292	5.95454	-3.6358	0.00170718	0.0129722	-2.00206
ENSMUSG00000040097	Flywch1	-0.532673	5.57537	-3.63554	0.00170817	0.0129722	-1.92419
ENSMUSG00000055148	Klf2	-1.56265	2.53705	-3.63185	0.00172274	0.0130677	-1.12864
ENSMUSG00000021288	Klc1	-0.517253	5.20486	-3.63185	0.00172275	0.0130677	-1.95309
ENSMUSG00000068036	Afdn	-0.328352	7.95109	-3.63051	0.00172805	0.0131004	-2.29762
ENSMUSG00000061273	Mmgt1	0.415217	5.0118	3.62819	0.0017373	0.0131628	-1.93305
ENSMUSG00000038664	Herc1	0.425026	6.10951	3.62765	0.00173945	0.0131716	-2.07581
ENSMUSG00000025241	Fyco1	-0.72071	4.0734	-3.62716	0.00174141	0.0131788	-1.58174
ENSMUSG00000040209	Zfp704	-0.777176	2.41421	-3.62405	0.00175387	0.0132654	-1.43574
ENSMUSG00000027323	Rad51	-0.395771	5.62909	-3.62323	0.00175719	0.0132829	-2.12441
ENSMUSG00000020328	Nudcd2	0.45492	7.43162	3.62254	0.00176	0.0132964	-2.291
ENSMUSG00000024906	Mus81	-0.835908	2.77082	-3.62104	0.00176607	0.0133346	-1.32944
ENSMUSG00000007038	Neu1	0.361703	6.05898	3.61931	0.00177309	0.0133799	-2.05347
ENSMUSG00000052833	Sae1	0.455633	7.82744	3.61854	0.00177625	0.013396	-2.33124
ENSMUSG00000048154	Kmt2d	0.47822	4.99582	3.61758	0.00178015	0.0134177	-1.89838
ENSMUSG00000022598	Psca	0.449321	5.72591	3.61436	0.00179337	0.0135023	-1.90407
ENSMUSG00000027206	Cops2	0.432365	6.09148	3.61435	0.00179343	0.0135023	-2.11959
ENSMUSG00000026842	Abl1	-0.51179	4.61445	-3.61406	0.00179462	0.0135035	-1.83172
ENSMUSG00000078134	Srsf3-ps	0.698116	4.74241	3.6116	0.00180477	0.0135598	-1.8345
ENSMUSG00000031129	Slc9a9	-2.56544	-1.28629	-3.61145	0.00180539	0.0135598	-1.38827
ENSMUSG00000021036	Sptlc2	0.38592	5.91297	3.61123	0.00180632	0.0135598	-2.09248
ENSMUSG00000016510	Mtif3	0.528334	4.71695	3.61101	0.00180723	0.0135598	-1.86661
ENSMUSG00000027002	Nckap1	0.279187	7.41903	3.611	0.00180728	0.0135598	-2.29194
ENSMUSG00000017999	Ddx27	0.281728	7.45003	3.61024	0.00181045	0.0135758	-2.35318
ENSMUSG00000004266	Ptpn6	-0.669197	4.06879	-3.60963	0.00181296	0.0135868	-1.63634
ENSMUSG00000017146	Brca1	0.412898	4.501	3.60924	0.00181459	0.0135889	-1.90078
ENSMUSG00000024691	Fam111a	0.289272	7.91536	3.60907	0.00181531	0.0135889	-2.34987
ENSMUSG00000027272	Ubr1	0.484064	5.00952	3.60764	0.00182128	0.0136258	-1.94924
ENSMUSG00000061979	Rcc1l	0.423526	4.38346	3.60732	0.00182261	0.013628	-1.94589
ENSMUSG00000030397	Mark4	-0.719005	3.6543	-3.60573	0.00182929	0.0136689	-1.52649
ENSMUSG00000028861	Mrps15	0.317085	6.83434	3.60552	0.00183017	0.0136689	-2.25895
ENSMUSG00000047036	Zfp445	-0.364647	5.87878	-3.60514	0.00183176	0.0136729	-2.12827
ENSMUSG00000034321	Exosc1	0.343953	6.00759	3.60311	0.00184032	0.0137291	-2.22961
ENSMUSG00000037475	Thoc2	0.310766	8.1499	3.60094	0.00184953	0.0137887	-2.37192
ENSMUSG00000040447	Spns2	-0.460458	5.03848	-3.60073	0.00185042	0.0137887	-1.98891
ENSMUSG00000026548	Slamf9	-0.96992	1.75151	-3.59828	0.00186085	0.013844	-1.35222
ENSMUSG00000036022	Pabir2	-0.514888	4.42516	-3.59824	0.00186101	0.013844	-1.80388
ENSMUSG00000039835	Nhsl1	-0.412846	5.25479	-3.59824	0.00186101	0.013844	-2.06551
ENSMUSG00000037386	Rims2	-0.837327	3.46014	-3.59738	0.00186471	0.0138637	-1.52557
ENSMUSG00000029993	Nfu1	-0.389845	5.38045	-3.59395	0.00187943	0.0139652	-2.05632
ENSMUSG00000040385	Ppp1ca	-0.289164	8.41063	-3.59235	0.00188638	0.0140089	-2.42794
ENSMUSG00000030530	Furin	-0.439422	5.73286	-3.59203	0.00188774	0.014011	-2.08642
ENSMUSG00000030587	2200002D01Rik	0.348206	8.07798	3.59163	0.00188949	0.014016	-2.33025
ENSMUSG00000028923	Necap2	-0.379979	5.45144	-3.59131	0.00189089	0.0140185	-2.04336
ENSMUSG00000019737	Syne4	-1.9667	-1.04472	-3.59057	0.00189411	0.0140344	-1.23361
ENSMUSG00000092014	NA	3.36488	-0.0871682	3.5879	0.00190572	0.0141124	-1.44032
ENSMUSG00000041975	Mettl8	-0.760639	3.57362	-3.58706	0.00190942	0.0141319	-1.62468
ENSMUSG00000025532	Crcp	0.520349	4.35728	3.586	0.00191408	0.0141584	-1.92265
ENSMUSG00000031527	Eri1	0.319938	6.17444	3.58568	0.00191547	0.0141607	-2.2526
ENSMUSG00000072115	Ang	0.939724	2.53432	3.58512	0.00191796	0.0141672	-1.45321
ENSMUSG00000063694	Cycs	0.38887	5.28867	3.58499	0.00191852	0.0141672	-2.14448
ENSMUSG00000039774	Galnt12	0.456646	5.34155	3.58413	0.00192228	0.014187	-2.00151
ENSMUSG00000072591	Fzd10os	-2.00568	0.980065	-3.58332	0.00192587	0.0142055	-1.20163
ENSMUSG00000028156	Eif4e	0.340954	6.77502	3.58198	0.0019318	0.0142412	-2.3351
ENSMUSG00000032068	Plet1	-2.70386	0.584145	-3.58145	0.00193416	0.0142505	-1.28922
ENSMUSG00000028684	Urod	-0.476767	5.14305	-3.58049	0.00193844	0.0142741	-2.01271
ENSMUSG00000028664	Ephb2	0.340831	6.35462	3.57958	0.00194246	0.0142957	-2.23287
ENSMUSG00000008301	Phax	0.314603	6.43793	3.57908	0.0019447	0.0143041	-2.26517
ENSMUSG00000028980	H6pd	0.616543	4.22344	3.57858	0.00194696	0.0143127	-1.74721
ENSMUSG00000063406	Tmed5	0.445218	6.22358	3.57761	0.00195127	0.0143363	-2.30164
ENSMUSG00000021258	Ccnk	-0.448256	5.71935	-3.57507	0.00196269	0.0144122	-2.19669
ENSMUSG00000035242	Oaz1	0.427574	5.61759	3.57451	0.00196523	0.0144154	-2.13145
ENSMUSG00000021901	Bap1	0.577218	4.18311	3.57448	0.00196534	0.0144154	-1.8498
ENSMUSG00000035936	Aldh5a1	-0.409402	4.94882	-3.57295	0.00197226	0.0144581	-1.9842
ENSMUSG00000052419	Smim30	0.483985	5.22213	3.57231	0.00197517	0.0144713	-2.08461
ENSMUSG00000032092	Mpzl2	0.379495	6.72419	3.57135	0.00197951	0.0144868	-2.35047
ENSMUSG00000027479	Mapre1	0.267194	8.0645	3.5713	0.00197973	0.0144868	-2.43154
ENSMUSG00000018547	Pip4k2b	0.560458	4.48571	3.57107	0.00198079	0.0144868	-1.98253
ENSMUSG00000018965	Ywhah	0.372209	6.36137	3.57087	0.00198171	0.0144868	-2.25695
ENSMUSG00000057666	Gapdh	-0.726751	7.33227	-3.57048	0.00198349	0.0144917	-2.40629
ENSMUSG00000033318	Gstt2	2.7196	-0.885311	3.57014	0.00198505	0.014495	-1.5471
ENSMUSG00000040824	Snrpd2	0.376207	6.51217	3.56927	0.00198901	0.0145091	-2.34238
ENSMUSG00000002728	Naa20	0.5808	4.14386	3.56923	0.00198919	0.0145091	-1.86019
ENSMUSG00000022752	Tomm70a	-0.27222	7.64421	-3.56862	0.00199195	0.0145189	-2.46598
ENSMUSG00000028528	Dnajc6	-1.06953	0.371316	-3.56845	0.00199274	0.0145189	-1.3222
ENSMUSG00000007659	Bcl2l1	0.368526	6.06504	3.56609	0.00200355	0.0145778	-2.26519
ENSMUSG00000055639	Dach1	-0.527996	3.7865	-3.56593	0.00200429	0.0145778	-1.89258
ENSMUSG00000031098	Syt8	-0.573473	5.37086	-3.56581	0.00200486	0.0145778	-1.91747
ENSMUSG00000045659	Plekha7	0.46456	5.16187	3.56571	0.00200529	0.0145778	-2.11488
ENSMUSG00000030284	Creld1	-0.769394	3.57911	-3.5652	0.00200767	0.0145871	-1.61254
ENSMUSG00000024742	Fen1	0.373012	6.00804	3.56451	0.00201085	0.014598	-2.31119
ENSMUSG00000030452	Nipa2	0.457774	4.91976	3.56439	0.0020114	0.014598	-2.05995
ENSMUSG00000022148	Fyb	0.85119	3.71086	3.56325	0.00201664	0.0146279	-1.71424
ENSMUSG00000049106	Dcaf5	-0.472132	4.80462	-3.56285	0.0020185	0.0146333	-2.01842
ENSMUSG00000058325	Dock1	-0.449986	5.40333	-3.56177	0.00202353	0.0146617	-2.09424
ENSMUSG00000073775	Kti12	0.479619	4.35027	3.56059	0.00202898	0.014693	-2.07153
ENSMUSG00000026688	Mgst3	0.824305	4.0786	3.55888	0.00203696	0.0147357	-1.82111
ENSMUSG00000068417	Pnp2	1.0401	2.52216	3.55874	0.00203764	0.0147357	-1.42464
ENSMUSG00000056383	AI987944	0.506557	5.18061	3.55861	0.00203825	0.0147357	-1.99191
ENSMUSG00000033808	Tmem87a	0.487067	5.23958	3.55821	0.0020401	0.0147409	-2.13127
ENSMUSG00000006711	D130043K22Rik	2.26846	0.733664	3.55711	0.00204527	0.0147701	-1.32594
ENSMUSG00000062687	Cks1brt	0.737843	3.2155	3.55571	0.00205183	0.0148094	-1.63352
ENSMUSG00000021456	Fbp2	0.394675	6.75726	3.55269	0.00206609	0.0149041	-2.30619
ENSMUSG00000020458	Rtn4	-0.291351	7.38023	-3.55157	0.0020714	0.0149342	-2.41768
ENSMUSG00000001855	Nup214	0.488069	5.20221	3.55037	0.00207712	0.0149611	-2.09816
ENSMUSG00000047126	Cltc	0.290967	8.4473	3.55031	0.00207742	0.0149611	-2.49842
ENSMUSG00000058145	Adamts17	-2.58709	-0.878345	-3.54897	0.00208378	0.0149987	-1.44428
ENSMUSG00000032044	Rpusd4	0.660988	3.5193	3.54823	0.00208736	0.0150127	-1.86399
ENSMUSG00000028245	Nsmaf	0.467486	4.77875	3.54809	0.00208802	0.0150127	-2.05583
ENSMUSG00000114732	NA	-2.44612	0.204628	-3.54524	0.00210172	0.0151029	-1.40455
ENSMUSG00000037370	Enpp1	-0.726803	3.41125	-3.54481	0.00210379	0.0151058	-1.7232
ENSMUSG00000046562	Unc119b	0.507701	4.40296	3.54467	0.00210444	0.0151058	-1.99314
ENSMUSG00000029153	Ociad2	-0.31535	6.61537	-3.54246	0.00211514	0.0151656	-2.36987
ENSMUSG00000029757	Dync1i1	-1.18975	0.760809	-3.54224	0.00211624	0.0151656	-1.38707
ENSMUSG00000026603	Smyd2	0.388798	5.62955	3.54223	0.00211624	0.0151656	-2.27385
ENSMUSG00000062248	Cks2	0.559628	4.0374	3.54067	0.00212387	0.015212	-1.95398
ENSMUSG00000024370	Cdc23	0.393724	5.06509	3.54003	0.00212694	0.0152197	-2.17855
ENSMUSG00000025878	Uimc1	-0.401633	5.14994	-3.53981	0.00212805	0.0152197	-2.18855
ENSMUSG00000021208	Ifi27l2b	-1.70701	2.81972	-3.53973	0.00212843	0.0152197	-1.3067
ENSMUSG00000018583	G3bp1	0.310551	8.41469	3.53335	0.0021598	0.0154355	-2.5979
ENSMUSG00000042195	Slc35f2	0.642135	2.70665	3.53288	0.00216213	0.0154399	-1.86414
ENSMUSG00000040359	Ufl1	-0.371141	5.84036	-3.53275	0.00216276	0.0154399	-2.25423
ENSMUSG00000031639	Tlr3	0.678737	3.88987	3.531	0.00217145	0.0154796	-1.79235
ENSMUSG00000024293	Esco1	0.404607	4.81004	3.53056	0.00217365	0.0154796	-2.06693
ENSMUSG00000042992	Borcs5	0.936029	2.16678	3.53054	0.00217375	0.0154796	-1.49618
ENSMUSG00000037033	Clca3b	-1.28393	3.84518	-3.53047	0.00217411	0.0154796	-1.52637
ENSMUSG00000001270	Ckb	-1.38547	0.445196	-3.53044	0.00217424	0.0154796	-1.40007
ENSMUSG00000034320	Slc26a2	0.504206	6.2711	3.52941	0.00217937	0.0155078	-2.08277
ENSMUSG00000028525	Pde4b	1.75061	0.582859	3.52723	0.00219029	0.015573	-1.31753
ENSMUSG00000020163	Uqcr11	0.371577	6.55005	3.5271	0.00219092	0.015573	-2.38539
ENSMUSG00000053580	Tanc2	-0.956173	2.8159	-3.52466	0.00220322	0.0156519	-1.60923
ENSMUSG00000032667	Pon2	0.397618	5.84992	3.52411	0.00220601	0.0156633	-2.32669
ENSMUSG00000020227	Irak3	-2.96105	-1.53453	-3.52159	0.00221881	0.0157438	-1.55508
ENSMUSG00000041264	Uspl1	0.475933	4.81846	3.5214	0.00221975	0.0157438	-2.15165
ENSMUSG00000018761	Mpdu1	0.562116	6.018	3.52075	0.00222304	0.0157586	-2.30818
ENSMUSG00000035495	Tstd2	-0.481572	4.75078	-3.52042	0.00222474	0.0157621	-2.06112
ENSMUSG00000039232	Stx11	-1.24166	1.64992	-3.5183	0.00223558	0.0158303	-1.35857
ENSMUSG00000032309	Fbxo22	0.543822	4.49999	3.51722	0.0022411	0.0158585	-2.10579
ENSMUSG00000041268	Dmxl2	1.0698	1.82461	3.51693	0.00224259	0.0158585	-1.4406
ENSMUSG00000034187	Nsf	-0.337058	5.88698	-3.51682	0.00224319	0.0158585	-2.32223
ENSMUSG00000023147	Get1	0.573631	4.18258	3.51624	0.00224616	0.0158696	-2.02824
ENSMUSG00000075703	Selenoi	0.375147	5.61587	3.51604	0.00224719	0.0158696	-2.32906
ENSMUSG00000026234	Ncl	0.451772	11.3475	3.51525	0.00225125	0.0158878	-2.82873
ENSMUSG00000097164	NA	-1.47256	1.56702	-3.51488	0.00225317	0.0158878	-1.36944
ENSMUSG00000032469	Dbr1	0.581364	5.02338	3.51484	0.0022534	0.0158878	-2.23194
ENSMUSG00000004268	Emg1	0.347751	6.51184	3.51378	0.00225883	0.0159175	-2.49706
ENSMUSG00000042111	Ccdc115	0.478106	5.70729	3.51331	0.00226128	0.0159262	-2.38901
ENSMUSG00000024867	Pip5k1b	-0.779089	5.18055	-3.51036	0.00227662	0.0160154	-2.13538
ENSMUSG00000027599	Armc1	0.286316	6.84222	3.51026	0.00227713	0.0160154	-2.49213
ENSMUSG00000087370	Tmem170b	0.625544	3.26171	3.51017	0.00227761	0.0160154	-1.82385
ENSMUSG00000036402	Gng12	0.313322	7.12515	3.50993	0.00227886	0.0160156	-2.47436
ENSMUSG00000037348	Paqr7	0.936564	2.97403	3.50811	0.00228838	0.0160739	-1.58022
ENSMUSG00000041313	Slc7a1	0.339014	7.19409	3.50783	0.00228984	0.0160755	-2.58946
ENSMUSG00000031885	Cbfb	0.394259	5.92938	3.50637	0.00229754	0.0161209	-2.39811
ENSMUSG00000026478	Lamc1	0.415448	5.37442	3.50567	0.0023012	0.016138	-2.29111
ENSMUSG00000085939	Cd63-ps	-1.04213	3.39967	-3.50429	0.00230846	0.0161802	-1.77607
ENSMUSG00000074813	Morrbid	0.836935	3.31472	3.50303	0.00231513	0.0162183	-1.7587
ENSMUSG00000039005	Tlr4	0.835849	3.60465	3.5021	0.00232009	0.0162443	-1.7345
ENSMUSG00000027312	Atrn	0.506786	4.28534	3.50184	0.00232147	0.0162453	-2.05227
ENSMUSG00000031778	Cx3cl1	0.621894	4.42672	3.50099	0.00232599	0.0162683	-1.89696
ENSMUSG00000017561	Crlf3	0.541843	4.29732	3.49978	0.00233244	0.0163047	-2.0622
ENSMUSG00000069633	Pex11g	-1.04816	2.66558	-3.4992	0.00233557	0.0163179	-1.48389
ENSMUSG00000022978	Mis18a	0.359995	5.13821	3.49866	0.00233844	0.0163292	-2.28733
ENSMUSG00000067847	Romo1	0.321242	7.00099	3.49814	0.00234123	0.0163332	-2.51137
ENSMUSG00000031349	Nsdhl	0.437051	5.70105	3.49809	0.00234151	0.0163332	-2.21249
ENSMUSG00000052415	Tchh	-0.724694	3.29999	-3.49756	0.00234432	0.0163441	-1.74718
ENSMUSG00000034875	Nudt19	0.383687	5.02565	3.49671	0.00234892	0.0163675	-2.31431
ENSMUSG00000039987	Phtf2	1.04799	2.57955	3.49592	0.00235314	0.0163882	-1.68819
ENSMUSG00000032114	Slc37a4	-0.620288	3.8488	-3.49552	0.00235533	0.0163947	-1.95575
ENSMUSG00000006315	Tmem147	0.299729	6.73318	3.49507	0.00235774	0.0164027	-2.49691
ENSMUSG00000041298	Katnal1	-1.59079	0.952466	-3.49133	0.00237803	0.0165351	-1.38881
ENSMUSG00000030629	Zfand6	-0.322443	6.82681	-3.49075	0.00238118	0.0165482	-2.45163
ENSMUSG00000054423	Cadps	-2.24	-1.64544	-3.48724	0.00240041	0.016673	-1.48861
ENSMUSG00000036676	Tmtc3	0.527881	4.15013	3.48624	0.00240589	0.0167022	-2.0337
ENSMUSG00000085355	3010003L21Rik	1.02395	2.30481	3.48591	0.00240771	0.0167061	-1.58842
ENSMUSG00000010914	Pdhx	0.37531	4.84871	3.48546	0.00241018	0.0167143	-2.27699
ENSMUSG00000022533	Atp13a3	0.380538	6.19602	3.4829	0.00242432	0.0168035	-2.47344
ENSMUSG00000029710	Ephb4	-0.978424	1.77393	-3.48194	0.00242969	0.0168318	-1.57173
ENSMUSG00000032712	Resf1	0.310872	7.31618	3.48047	0.00243784	0.0168794	-2.5481
ENSMUSG00000041035	Dpcd	-0.527771	5.31647	-3.47942	0.00244374	0.0169112	-2.26109
ENSMUSG00000000127	Fer	-0.420874	5.31921	-3.4789	0.00244663	0.0169223	-2.22885
ENSMUSG00000019102	Aldh3a1	1.50874	2.87301	3.47778	0.00245291	0.0169483	-1.45392
ENSMUSG00000044176	Spink10	1.58222	1.51136	3.47772	0.00245326	0.0169483	-1.48947
ENSMUSG00000018585	Atox1	0.367676	5.6749	3.47724	0.00245595	0.0169483	-2.34981
ENSMUSG00000044934	Zfp367	0.455759	4.53287	3.47697	0.00245746	0.0169483	-2.30783
ENSMUSG00000066233	Tmem42	-0.803747	2.65418	-3.47658	0.00245967	0.0169483	-1.65566
ENSMUSG00000038034	Igsf8	-0.42809	4.95136	-3.47646	0.00246033	0.0169483	-2.23842
ENSMUSG00000025915	Sgk3	0.57282	3.60637	3.47642	0.00246058	0.0169483	-1.93377
ENSMUSG00000023852	Chd1	0.262192	7.63164	3.47639	0.00246073	0.0169483	-2.62984
ENSMUSG00000027499	Pkia	-2.49049	-0.583757	-3.47486	0.00246938	0.0169989	-1.52373
ENSMUSG00000044533	Rps2	-0.341623	10.1313	-3.47415	0.00247337	0.0170174	-2.8315
ENSMUSG00000022945	Chaf1b	0.492816	4.2146	3.4732	0.00247874	0.0170397	-2.16457
ENSMUSG00000021253	Tgfb3	-1.82581	-0.628989	-3.47302	0.00247977	0.0170397	-1.42379
ENSMUSG00000021809	Nudt13	-0.891515	2.74637	-3.47289	0.00248051	0.0170397	-1.65693
ENSMUSG00000026946	Nmi	0.576854	4.86245	3.47222	0.00248433	0.017057	-2.14169
ENSMUSG00000025280	Polr3a	0.564828	3.97392	3.47131	0.00248948	0.0170834	-2.06422
ENSMUSG00000004789	Dlst	0.283997	6.53474	3.47061	0.00249349	0.0170968	-2.55014
ENSMUSG00000045545	Krt14	-0.446228	5.04572	-3.47051	0.00249404	0.0170968	-2.29754
ENSMUSG00000048279	Sacs	0.959202	1.06278	3.4674	0.00251184	0.0172098	-1.59462
ENSMUSG00000028136	Snx27	0.384179	6.217	3.46679	0.00251539	0.0172189	-2.48167
ENSMUSG00000032308	Ulk3	-0.709261	3.81524	-3.46672	0.00251579	0.0172189	-1.94882
ENSMUSG00000032392	Parp16	-0.650444	3.24685	-3.46516	0.00252476	0.0172712	-1.8791
ENSMUSG00000026279	Thap4	-0.460007	5.01273	-3.46425	0.00253003	0.0172982	-2.28862
ENSMUSG00000034485	Uaca	-0.519283	6.8048	-3.46174	0.0025446	0.0173888	-2.5523
ENSMUSG00000029009	Mthfr	0.694207	3.16915	3.46088	0.00254961	0.0174089	-1.89566
ENSMUSG00000026062	Slc9a2	-1.0619	2.69404	-3.46078	0.0025502	0.0174089	-1.58661
ENSMUSG00000099032	Tcf24	-0.716566	3.77618	-3.46055	0.00255155	0.017409	-1.93946
ENSMUSG00000007646	Rad51c	-1.27503	1.74675	-3.45751	0.00256936	0.0175214	-1.53852
ENSMUSG00000027076	Timm10	0.429208	4.82359	3.45654	0.00257505	0.0175437	-2.36009
ENSMUSG00000020656	Grhl1	0.565294	3.56523	3.45649	0.00257531	0.0175437	-2.08398
ENSMUSG00000020496	Rnf187	0.333626	7.11113	3.45573	0.00257979	0.0175635	-2.62989
ENSMUSG00000047907	Tshz2	-0.922104	4.27966	-3.45555	0.00258089	0.0175635	-1.87364
ENSMUSG00000024542	Cep192	0.555476	4.50459	3.4547	0.00258586	0.0175882	-2.23679
ENSMUSG00000026327	Serpinb11	0.437834	5.69219	3.45392	0.00259048	0.0176105	-2.4684
ENSMUSG00000028688	Toe1	0.555553	4.46475	3.45327	0.00259433	0.0176275	-2.25401
ENSMUSG00000025223	Ldb1	-0.746396	3.34607	-3.45176	0.00260333	0.0176735	-1.96569
ENSMUSG00000032386	Trip4	-0.614111	4.25222	-3.45168	0.00260381	0.0176735	-2.12892
ENSMUSG00000028329	Xpa	-0.455678	5.01684	-3.45039	0.00261148	0.0177164	-2.19675
ENSMUSG00000116056	Gm4544	1.4216	0.634513	3.44959	0.00261628	0.0177357	-1.50036
ENSMUSG00000026492	Tfb2m	0.745891	2.915	3.44946	0.00261703	0.0177357	-1.92739
ENSMUSG00000117284	Gm7072	-0.721911	3.93818	-3.44844	0.00262317	0.0177681	-2.01752
ENSMUSG00000010554	Mettl16	0.33378	6.29744	3.44807	0.0026254	0.0177714	-2.59281
ENSMUSG00000034653	Ythdc2	0.592034	4.12909	3.44791	0.00262636	0.0177714	-2.12197
ENSMUSG00000061079	Zfp143	-0.45468	4.29794	-3.44709	0.0026313	0.0177956	-2.24256
ENSMUSG00000028180	Zranb2	-0.29562	7.9407	-3.4455	0.00264082	0.0178508	-2.73538
ENSMUSG00000066595	Flvcr1	0.491635	3.8982	3.44492	0.00264435	0.0178654	-2.25595
ENSMUSG00000028678	Kif2c	0.48336	5.02439	3.4443	0.00264812	0.0178816	-2.35529
ENSMUSG00000041608	Entpd3	-0.55373	3.63267	-3.44322	0.00265466	0.0179166	-2.13275
ENSMUSG00000011832	Evi5l	-1.27721	2.13649	-3.44251	0.00265895	0.0179363	-1.51452
ENSMUSG00000034932	Mrpl54	0.381966	6.39889	3.44216	0.00266108	0.0179414	-2.57088
ENSMUSG00000043430	Psapl1	-0.84169	4.06511	-3.44052	0.00267107	0.0179995	-1.71258
ENSMUSG00000003865	Gys1	-0.481945	5.45813	-3.43842	0.0026839	0.0180767	-2.35991
ENSMUSG00000026110	Mgat4a	0.358992	6.41765	3.43662	0.00269499	0.0181412	-2.53701
ENSMUSG00000022176	Rem2	-2.76108	0.326619	-3.43642	0.00269625	0.0181412	-1.56426
ENSMUSG00000044221	Grsf1	0.317883	6.95604	3.43546	0.00270215	0.0181715	-2.65607
ENSMUSG00000038387	Rras	-0.585645	4.84004	-3.43473	0.00270668	0.0181926	-2.15681
ENSMUSG00000029817	Tra2a	0.367254	6.70298	3.43338	0.00271499	0.0182392	-2.61344
ENSMUSG00000024511	Rab27b	-0.738958	3.77911	-3.43266	0.00271947	0.0182599	-1.93792
ENSMUSG00000026127	Imp4	0.33934	6.20826	3.43224	0.0027221	0.0182682	-2.61778
ENSMUSG00000023186	Vwa5a	0.752004	4.10093	3.43067	0.0027319	0.0183246	-1.8853
ENSMUSG00000027404	Snrpb	0.276593	7.49067	3.43026	0.00273442	0.0183277	-2.74045
ENSMUSG00000104378	NA	1.29886	1.71474	3.42995	0.00273635	0.0183277	-1.59852
ENSMUSG00000000759	Tubgcp3	0.471103	4.37627	3.42992	0.00273657	0.0183277	-2.26489
ENSMUSG00000023977	Ubr2	-0.420031	6.69822	-3.42927	0.00274062	0.0183422	-2.64048
ENSMUSG00000025035	Arl3	-0.407442	5.26801	-3.42913	0.00274153	0.0183422	-2.37112
ENSMUSG00000002983	Relb	-0.623818	3.72648	-3.42741	0.00275227	0.0183995	-2.01042
ENSMUSG00000040502	Marchf9	-0.473841	4.58726	-3.42725	0.00275333	0.0183995	-2.24263
ENSMUSG00000041219	Arhgap11a	0.36292	5.71303	3.42709	0.0027543	0.0183995	-2.51937
ENSMUSG00000015981	Stk32c	1.22397	0.117782	3.42638	0.00275878	0.01842	-1.56326
ENSMUSG00000021606	Ndufs6	0.30068	7.23039	3.42449	0.00277069	0.0184884	-2.70266
ENSMUSG00000003948	Mmd	0.88489	2.37174	3.42431	0.00277185	0.0184884	-1.75571
ENSMUSG00000068735	Trp53i11	-2.02198	1.26483	-3.42375	0.00277542	0.0185028	-1.52231
ENSMUSG00000025078	Nhlrc2	-0.379761	6.15714	-3.42342	0.00277751	0.0185073	-2.55691
ENSMUSG00000068739	Sars	-0.312646	8.78342	-3.42255	0.00278302	0.0185346	-2.84839
ENSMUSG00000021062	Rab15	0.473545	4.93982	3.42209	0.00278593	0.0185446	-2.26801
ENSMUSG00000025917	Cops5	0.26846	7.0325	3.42115	0.00279191	0.0185748	-2.68999
ENSMUSG00000072980	Oip5	0.618082	4.05661	3.42093	0.00279331	0.0185748	-2.15227
ENSMUSG00000028300	C9orf72	-0.562841	4.18924	-3.41997	0.00279946	0.0186062	-2.24918
ENSMUSG00000030431	Tmem238	0.331828	5.99468	3.41947	0.00280266	0.0186181	-2.5524
ENSMUSG00000025060	Slk	-0.269898	8.83079	-3.41848	0.00280901	0.0186508	-2.83534
ENSMUSG00000083899	NA	0.752128	2.69222	3.41714	0.00281761	0.0186984	-1.88754
ENSMUSG00000020773	Trim47	-1.01133	1.39709	-3.41414	0.00283697	0.0188174	-1.76201
ENSMUSG00000040479	Dgkz	0.412566	5.04731	3.41274	0.00284606	0.018866	-2.41532
ENSMUSG00000091412	NA	-2.10999	-1.23699	-3.41257	0.00284719	0.018866	-1.64904
ENSMUSG00000033728	Lrrc14	-0.661893	4.4025	-3.41173	0.00285259	0.0188887	-2.26857
ENSMUSG00000020840	Blmh	0.370527	6.49632	3.41158	0.00285362	0.0188887	-2.64835
ENSMUSG00000024359	Hspa9	-0.24145	9.37445	-3.41131	0.00285536	0.0188887	-2.93707
ENSMUSG00000005882	Uqcc1	0.431132	4.71935	3.41115	0.00285637	0.0188887	-2.34695
ENSMUSG00000024127	Prepl	-0.629799	3.7658	-3.40792	0.0028775	0.0190188	-2.12414
ENSMUSG00000051727	Kctd14	-0.72153	3.88663	-3.40716	0.00288253	0.0190424	-2.20135
ENSMUSG00000032518	Rpsa	-0.306958	9.74244	-3.40546	0.00289375	0.0190951	-2.9319
ENSMUSG00000026755	Arpc5l	-0.369696	6.91727	-3.40546	0.00289377	0.0190951	-2.73041
ENSMUSG00000098318	Lockd	0.56994	4.14949	3.40529	0.00289487	0.0190951	-2.21862
ENSMUSG00000030223	Ptpro	-0.967314	-0.428684	-3.40395	0.00290374	0.0191439	-1.7108
ENSMUSG00000020024	Cep83	-0.274285	6.70948	-3.40214	0.00291572	0.0192133	-2.71632
ENSMUSG00000068566	Myadm	-0.407679	6.12933	-3.40186	0.00291762	0.0192161	-2.6199
ENSMUSG00000038671	Arfrp1	0.436928	4.97325	3.40142	0.00292053	0.0192256	-2.43382
ENSMUSG00000028851	Nudc	0.350329	5.96954	3.40092	0.00292388	0.019238	-2.64924
ENSMUSG00000001323	Srr	-1.41664	2.19944	-3.39884	0.00293776	0.0193196	-1.61727
ENSMUSG00000017774	Myo1c	0.394239	5.9246	3.39554	0.00296	0.0194561	-2.58864
ENSMUSG00000012429	Mplkip	-0.346065	5.23882	-3.39395	0.00297072	0.0195168	-2.52159
ENSMUSG00000022475	Hdac7	0.451602	6.71681	3.39367	0.00297262	0.0195194	-2.70308
ENSMUSG00000055884	Fancm	0.616983	4.09845	3.3932	0.00297581	0.0195306	-2.26803
ENSMUSG00000036606	Plxnb2	0.339157	7.24325	3.39253	0.00298036	0.0195507	-2.73148
[truncated: 765 more rows]
