# Supplementary material for: Spatiotemporally resolved colorectal oncogenesis in mini-colons ex vivo
Source: Nature. 2024 Apr 24;629(8011):450–7. doi: 10.1038/s41586-024-07330-2 (PMC11078756; doi:10.1038/s41586-024-07330-2)
Supplement: Supplementary file 9 — Source Data Fig. 1 [file 41586_2024_7330_MOESM9_ESM.xlsx]

## Sheet: 1e
Time (day)	Control					Light-induced A				Light-induced AK			Light-induced AKP
1	0	0	0	0	0	0	0	0	0	0	0	0	0	0	0	0	0	0	0	0	0	0
2	0	0	0	0	0	0	0	0	0	0	0	0	0	0	0	0	0	0	0	0	0	0
3	0	0	0	0	0	0	0	0	0	0	0	0	0	0	0	0	0	0	0	0	0	0
4	0	0	0	0	0	0	0	0	0	0	0	0	0	0	0	0	0	0	0	0	0	0
5	0	0	0	0	0	0	0	0	0	0	0	0	0	1	0	0	0	1	1	0	1	1
6	0	0	0	0	0	0	0	0	0	0	0	0	0	1	1	1	1	3	2	2	3	2
7	0	0	0	0	0	0	0	0	0	0	0	0	1	3	2	2	1	4	4	3	3	2
8	0	0	0	0	0	0	0	0	0	0	0	0	1	4	3	4	2	5	5	5	5	4
9	0	0	0	0	0	0	0	0	0	0	0	0	1	4	4	5	3	6	6	5	5	5
10	0	0	0	0	0	0	0	0	0	0	0	0	1	4	5	5	4	6	6	5	5	5
11	0	0	0	0	0	0	0	0	0	0	0	0
12	0	0	0	0	0	0	0	0	0	0	0	0
13	0	0	0	0	0	0	0	0	0	0	0	0
14	0	0	0	0	0	0	0	0	0	0	0	0
15	0	0	0	0	0	0	0	0	0	0	0	0
16	0	0	0	0	0	0	0	0	0	0	1	0
17	0	0	0	0	0	0	0	0	0	0	1	0
18	0	0	0	0	0	0	0	0	0	1	2	1
19	0	0	0	0	0	0	0	0	0	2	3	1
20	0	0	0	0	0	0	0	0	0
21	0	0	0	0	0	0	0	0	0
22	0	0	0	0	0	0	2	0	0
23	0	0	0	0	0	0	2	0	0
24	0	0	0	0	0	1	2	0	0
25	0	0	0	0	0	1	3	1	0
