# Supplementary material for: Spatiotemporally resolved colorectal oncogenesis in mini-colons ex vivo
Source: Nature. 2024 Apr 24;629(8011):450–7. doi: 10.1038/s41586-024-07330-2 (PMC11078756; doi:10.1038/s41586-024-07330-2)
Supplement: Supplementary file 10 — Source Data Fig. 2 [file 41586_2024_7330_MOESM10_ESM.xlsx]

## Sheet: 2c
Untargeted	Targeted
7.32577	83.4794
9.84967	92.1914
12.055	136.714
25.9616	212.615
19.3442	171.625
25.7559	159.977

## Sheet: 2g
Time (hours)	Healthy			Organoid AKP			Chip AKP #i			Chip AKP #ii			Chip AKP #iii			Chip AKP #iv			Chip AKP #v			in vivo AKP
0	0.613915	1.11593	1.27015	0.717978	1.00669	1.27534	0.784644	0.981219	1.23414	1.07494	1.02321	0.90185	0.839108	1.21771	0.943181	1.00353	1.02487	0.971602	1.07422	1.06335	0.862431	1.00298	0.951382	1.04564
24	0.401008	1.31319	1.72278	1.40491	1.64311	1.98939	0.98325	1.6882	1.65387	1.74178	1.75315	1.73539	1.80499	1.97559	1.97435	2.06885	2.42436	1.89535	1.70942	1.72495	1.63462	2.72386	2.58568	2.73058
48	0.38646	0.687247	0.93755	1.75971	2.2968	2.82046	1.41159	1.84529	2.12176	2.52554	2.3434	2.6411	3.1463	3.53456	3.66219	3.7321	4.5572	3.9165	3.66949	3.75784	3.78378	4.6074	5.20685	5.45872
72	0.222202	0.40337	0.406603	1.74418	2.86585	2.51308	1.63847	2.16089	3.06969	4.66223	4.3965	4.94358	5.96609	7.1094	7.49436	10.1117	10.4404	9.966	9.49444	9.93284	9.0807	10.8927	9.80295	11.4081
96	0.00621718	0.251174	0.544998	1.36639	2.03454	2.4528	1.94686	2.83009	3.17013	6.21963	6.06273	7.15996	8.97968	10.5687	11.0477	15.5111	14.8913	15.0986	16.4327	16.8079	16.2601	14.84	14.0061	15.6777
