# Supplementary material for: Spatiotemporally resolved colorectal oncogenesis in mini-colons ex vivo
Source: Nature. 2024 Apr 24;629(8011):450–7. doi: 10.1038/s41586-024-07330-2 (PMC11078756; doi:10.1038/s41586-024-07330-2)
Supplement: Supplementary file 11 — Source Data Fig. 3 [file 41586_2024_7330_MOESM11_ESM.xlsx]

## Sheet: 3e
	Stem																		Cycling																		Progenitor
Healthy	14.2857	19.2308	34.7826	12.5	0	0	0	0	0	0	0	0	0	0	0	0			14.2857	50	17.3913	0	0	0	0	0	0	0	0	0	0	0	0	0			42.8571	11.5385	8.69565	12.5	20	5.26316	25	0	0	0	0	0	0
Tumor	45	52.8302	36	45.4545	41.573	38.2979	31.8841	51.6129	73.6842	53.3333	46.875	20	62.5	25	90.9091	43.75	87.5	30	12.5	33.9623	28	31.8182	20.2247	27.6596	39.1304	19.3548	23.6842	33.3333	31.25	70	12.5	25	37.5	12.5	10	0	40	28	13.6364	30.3371	29.7872	23.1884	12.9032	13.3333	12.5	10	12.5	37.5	50
[truncated: 95 more columns]

## Sheet: 3f
Healthy	Tumor
14	40
26	53
7	25
23	22
17	89
6	47
6	69
16	31
6	38
5	15
13	32
19	10
5	16
5	8
5	11
8	16
	8
	10

## Sheet: 3g
Please see: https://github.com/LorenzoLF/Mini-colon_bioengineering/tree/main/Mini-colon%20scRNAseq
