# Supplementary material for: Spatiotemporally resolved colorectal oncogenesis in mini-colons ex vivo
Source: Nature. 2024 Apr 24;629(8011):450–7. doi: 10.1038/s41586-024-07330-2 (PMC11078756; doi:10.1038/s41586-024-07330-2)
Supplement: Supplementary file 12 — Source Data Fig. 4 [file 41586_2024_7330_MOESM12_ESM.xlsx]

## Sheet: 4c
Time (day)	Control					shGpx2 #1					shGpx2 #3
1	0	0	0	0	0	0	0	0	0	0	0	0	0	0
2	0	0	0	0	0	0	0	0	0	0	0	0	0	0
3	0	0	0	0	0	0	0	0	0	0	0	0	0	0
4	0	0	0	0	0	0	0	0	0	0	0	0	0	0
5	1	0	1	0	2	0	1	0	0	1	0	0	0	0
6	3	4	2	2	5	0	1	0	1	3	0	1	1	0
7	6	4	4	3	6	1	2	0	2	3	1	1	2	1
8	6	5	4	4	6	1	3	1	3	4	2	1	3	2
9	6	5	4	5	6	2	4	1	4	4	2	2	4	2
10	6	5	4	5	6	2	4	2	4	4	2	2	4	2

## Sheet: 4g
Time (day)	Control + vehicle			Control + CHIR99021			shGpx2 #3 + vehicle			shGpx2 #3 + CHIR99021
1	0	0	0	0	0	0	0	0	0	0	0	0
2	0	0	0	0	0	0	0	0	0	0	0	0
3	0	0	0	0	0	0	0	0	0	0	0	0
4	0	0	0	0	0	0	0	0	0	0	0	0
5	1	0	0	0	1	0	0	0	0	0	0	0
6	3	1	3	2	2	2	1	0	0	1	2	1
7	5	6	4	6	5	4	1	2	1	4	5	2
8	5	6	6	7	7	4	3	3	2	6	5	3
9	5	6	6	7	7	5	4	3	3	6	5	5
10	5	6	6	7	7	5	4	3	3	6	5	5

## Sheet: 4j
Time (day)	Vehicle			Butyrate			DCA			βH-Butyrate
1	0	0	0	0	0	0	0	0	0	0	0	0
2	0	0	0	0	0	0	0	0	0	0	0	0
3	0	0	0	0	0	0	0	0	0	0	0	0
4	0	0	0	0	0	0	1	0	1	0	0	0
5	1	0	1	0	1	0	2	3	2	0	0	0
6	3	2	3	0	2	2	5	6	5	0	2	1
7	4	5	4	1	3	2	7	6	7	1	3	2
8	4	6	4	1	4	2	8	6	7	2	3	3
