# Supplementary material for: Spatiotemporally resolved colorectal oncogenesis in mini-colons ex vivo
Source: Nature. 2024 Apr 24;629(8011):450–7. doi: 10.1038/s41586-024-07330-2 (PMC11078756; doi:10.1038/s41586-024-07330-2)
Supplement: Supplementary file 13 — Source Data Extended Data Fig. 1 [file 41586_2024_7330_MOESM13_ESM.xlsx]

## Sheet: 1e
Dox	Light	Light + Dox	Control
0.028307	0	0.593201	0.008499
0.051831	0	1	0
0.007617	0	0.607923	0.008035
0.100843	0.027538	0.560941	0.004754
0.180979	0.014688	0.70843	0
0.084198	0.010946	1	0.010826
0.129435	0.22771	0.711109	0.046513
0.070118	0.003715	1	0.030721
0.184159	0	0.991048	0.010528
