# Supplementary material for: Spatiotemporally resolved colorectal oncogenesis in mini-colons ex vivo
Source: Nature. 2024 Apr 24;629(8011):450–7. doi: 10.1038/s41586-024-07330-2 (PMC11078756; doi:10.1038/s41586-024-07330-2)
Supplement: Supplementary file 14 — Source Data Extended Data Fig. 2 [file 41586_2024_7330_MOESM14_ESM.xlsx]

## Sheet: 2d
Time (hours)	Mutated cells
0.25	3
0.5	1
0.75	2
1	3
1.25	3
1.5	2
1.75	2
2	7
2.25	4
2.5	5
2.75	7
3	13
3.25	7
3.5	8
3.75	8
4	10
4.25	10
4.5	14
4.75	12
5	11
5.25	14
5.5	13
5.75	17
6	13
6.25	14
6.5	11
6.75	18
7	16
7.25	17
7.5	13
7.75	15
8	14
8.25	15
8.5	10
8.75	15
9	13
9.25	18
9.5	16
9.75	15
10	14
10.25	17
10.5	18
10.75	20
11	18
11.25	17
11.5	16
11.75	11
12	14
12.25	10
12.5	11
12.75	10
13	10
13.25	11
13.5	15
13.75	15
14	17
14.25	20
14.5	15
14.75	15
15	15
15.25	17
15.5	21
15.75	19
16	18
16.25	18
16.5	22
16.75	21
17	19
17.25	21
17.5	14
17.75	16
18	16
18.25	16
18.5	19
18.75	17
19	14
19.25	13
19.5	14
19.75	17
20	14
20.25	16
20.5	14
20.75	15
21	16
21.25	15
21.5	18
21.75	18
22	12
22.25	11
22.5	15
22.75	12
23	15
23.25	17
23.5	17
23.75	15
24	18
24.25	16
24.5	16
24.75	19
25	22
25.25	19
25.5	20
25.75	21
26	19
26.25	23
26.5	21
26.75	20
27	20
27.25	23
27.5	22
27.75	25
28	21
28.25	26
28.5	27
28.75	26
29	25
29.25	21
29.5	23
29.75	23
30	25
30.25	26
30.5	27
30.75	24
31	24
31.25	25
31.5	25
31.75	29
32	29
32.25	27
32.5	29
32.75	30
33	34
33.25	31
33.5	32
33.75	32
34	34
34.25	30
34.5	30
34.75	34
35	34
35.25	34
35.5	35
35.75	36
36	36
36.25	35
36.5	34
36.75	34
37	33
37.25	37
37.5	34
37.75	36
38	38
38.25	38
38.5	42
38.75	34
39	40
39.25	40
39.5	40
39.75	37
40	42
40.25	36
40.5	39
40.75	39
41	39
41.25	34
41.5	35
41.75	31
42	36
42.25	37
42.5	39
42.75	39
43	38
43.25	34
43.5	35
43.75	34
44	36
44.25	40
44.5	39
44.75	37
45	38
45.25	39
45.5	39
45.75	44
46	40
46.25	40
46.5	41
46.75	41
47	37
47.25	39
47.5	37
47.75	39
48	36

## Sheet: 2e
Day	Control mini-colon			OptoCre mini-colon
0	0.701987	0.865894	0.995033	0.89404	1.23013	1.31291
1	1.92053	1.73675	2.06954	3.37748	2.95033	3.04139
2	3.54139	3.61755	3.24172	4.52815	4.1755	4.09106
3	4.76821	4.70364	4.43874	5.76821	5.37417	5.63576
4	5.10265	5.22848	3.99503	6.13907	5.9404	6.47848
