# Supplementary material for: Spatiotemporally resolved colorectal oncogenesis in mini-colons ex vivo
Source: Nature. 2024 Apr 24;629(8011):450–7. doi: 10.1038/s41586-024-07330-2 (PMC11078756; doi:10.1038/s41586-024-07330-2)
Supplement: Supplementary file 15 — Source Data Extended Data Fig. 3 [file 41586_2024_7330_MOESM15_ESM.xlsx]

## Sheet: 3b
Day	Mini-colon AKP					Reference AKP
1	0	0	0	0	0	0	0
3	36	40	64	48	31.5	12	0
7	180	126	80	64	80	36	13.5
10	245	144	80	100	150	36	32
13	245	180	125	196	448	64	75
15	245	318.5	125	196	726	64	108
17	262	475	169	277	754	180	206
