# Supplementary material for: Spatiotemporally resolved colorectal oncogenesis in mini-colons ex vivo
Source: Nature. 2024 Apr 24;629(8011):450–7. doi: 10.1038/s41586-024-07330-2 (PMC11078756; doi:10.1038/s41586-024-07330-2)
Supplement: Supplementary file 16 — Source Data Extended Data Fig. 4 [file 41586_2024_7330_MOESM16_ESM.xlsx]

## Sheet: 4b
Time (day)	Low diff.				High diff.
1	0	0	0	0	0	0	0	0
2	0	0	0	0	0	0	0	0
3	0	0	0	0	0	0	0	0
4	0	0	0	0	0	0	0	0
5	0	1	1	1	0	0	1	0
6	2	3	4	3	1	0	3	0
7	3	4	6	5	1	2	4	0
8	4	5	7	5	2	3	5	2

## Sheet: 4c
	Dense				Cystic
Low diff.	75	100	85.7	80	25	0	14.3	20
High diff.	50	66.6	60	50	50	33.3	40	50

## Sheet: 4e
Time (hours)	Healthy			Organoid AKP			Chip AKP #i			Chip AKP #ii			Chip AKP #iii			Chip AKP #iv			Chip AKP #v			in vivo AKP
0	0.988389	1.03113	0.980485	1.14651	0.942961	0.910529	1.26516	0.67216	1.06268	1.14192	1.44026	0.417814	1.14592	0.792782	1.0613	1.09957	0.828061	1.07237	1.03652	0.969418	0.994062	1.33169	0.883804	0.784502
24	1.10781	1.5487	1.32126	2.66948	2.96969	2.94393	2.51664	1.98655	1.61837	2.10871	2.149	1.79494	1.79203	1.54899	1.63358	1.37734	1.32285	1.32491	1.46485	1.56391	1.33325	2.03276	1.49444	1.53951
48	1.12492	0.832027	1.21337	4.29456	3.79339	5.7559	2.8466	2.49965	2.61577	2.90642	2.724	2.29659	3.02458	3.05758	2.9236	3.52566	3.40567	3.52586	3.33385	3.20511	3.18521	4.80251	3.36179	3.61616
72	1.2412	1.28209	1.09584	8.17013	7.84098	10.2731	6.87965	6.56079	6.74606	9.38	8.00184	7.24472	10.4445	9.6398	8.72394	9.85134	9.90071	9.143	10.1779	10.134	9.39763	10.9183	8.37022	9.37488
96	1.5288	1.00055	1.04408	15.0444	14.1548	12.8349	10.8983	9.85888	10.7987	16.5221	15.594	14.3731	16.1787	17.0513	16.0311	16.4757	16.6472	16.5949	18.217	18.8083	17.6237	16.7141	13.4092	14.26

## Sheet: 4h
chip #i	chip #ii	chip #iii	chip #iv	chip #v	org
-0.270374	-0.0530974	0.215352	0.0903769	1	-0.496546
-0.297709	0.112356	0.195364	0.185967	0.846919	-0.157305
-0.306046	0.00263781	0.356097	0.0363222	0.965266	-0.512839
					-0.993565
					-0.899432
					-0.994845
