# Supplementary material for: Spatiotemporally resolved colorectal oncogenesis in mini-colons ex vivo
Source: Nature. 2024 Apr 24;629(8011):450–7. doi: 10.1038/s41586-024-07330-2 (PMC11078756; doi:10.1038/s41586-024-07330-2)
Supplement: Supplementary file 17 — Source Data Extended Data Fig. 5 [file 41586_2024_7330_MOESM17_ESM.xlsx]

## Sheet: 5c
	BMGF + Vehicle								BM + Vehicle								BMGF + Regorafenib								BM + Regorafenib								BMGF + Ripretinib								BM + Ripretinib								BMGF + Infigratinib
Day 0	0.937051	0.646202	1.28804	1.12871	0.860706	1.11629	0.889437	1.13357	1.04863	1.12009	0.961591	0.869689	1.24537	0.981096	0.973777	0.799762	1.10031	0.956709	0.950538	0.992447	0.969355	1.03738	0.923775	1.06949	1.07927	0.813597	1.06009	1.04704	0.907671	0.728512	0.822769	1.54105	1.05754	0.835112	0.852085	1.25526	1.16292	1.06865	1.0684	0.700044	0.751989	1.5456	1.03536	0.66705	1.01299	0.90997	1.12587	0.951169	1.11378
Day 3	14.3202	12.3681	14.2593	14.6435	14.2558	12.9169	12.6446	13.2839	11.3736	9.74686	11.3228	11.6431	10.2811	10.4464	9.72386	10.3958	10.8943	10.1295	9.92974	9.60489	7.21696	6.80923	6.18486	6.79217	0	0	0.121192	0.0616416	0.224186	0.138371	0.239609	0.23091	15.0956	13.3774	12.3045	12.0098	12.6697	12.3212	13.2319	9.91633	3.86364	4.23171	4.19613	4.91908	3.9516	3.69124	4.22984	3.27058	2.66928
[truncated: 7 more columns]

## Sheet: 5e
	BM + vehicle								BM + FGF2								BM + IGF1								BM + SCF
Day 0	0.92408	1.19581	0.732874	1.33763	1.51123	0.964831	0.818126	0.515424	1.09544	1.1316	0.773129	0.480864	1.366	1.30128	1.11287	0.738821	1.24238	1.3156	1.02311	1.21507	0.790291	0.915297	0.693401	0.804855	1.75601	1.40232	0.68999	1.06557	0.565625	0.870556	1.01185	0.638077
Day 3	2.16358	3.33086	2.43775	2.96768	3.57129	2.7028	2.83255	2.61624	5.13781	6.13514	5.65836	4.18498	5.80338	5.98289	6.10436	5.65039	7.63934	6.30372	6.72101	5.49664	5.15418	5.07024	6.20683	7.0934	8.00835	7.09062	5.55016	6.40221	5.32084	5.63616	7.45379	6.95655
