# Supplementary material for: Spatiotemporally resolved colorectal oncogenesis in mini-colons ex vivo
Source: Nature. 2024 Apr 24;629(8011):450–7. doi: 10.1038/s41586-024-07330-2 (PMC11078756; doi:10.1038/s41586-024-07330-2)
Supplement: Supplementary file 18 — Source Data Extended Data Fig. 8 [file 41586_2024_7330_MOESM18_ESM.xlsx]

## Sheet: 8b
Clone	iCMS2	iCMS3
1	47.5	52.5
2	69.6629	30.3371
6	92.4528	7.54717
8	70.2128	29.7872
10	72.4638	27.5362
11	68	32
13	74.1935	25.8065
14	100	0
17	72.7273	27.2727
20	93.3333	6.66667
24	87.5	12.5
25	90	10
32	87.5	12.5
33	50	50
38	100	0
48	87.5	12.5
50	87.5	12.5
51	30	70

## Sheet: 8c
Graph directly obtained from cBioPortal: https://www.cbioportal.org

## Sheet: 8d
Graph directly obtained from cBioPortal: https://www.cbioportal.org

## Sheet: 8e
Graph directly obtained from cBioPortal: https://www.cbioportal.org
