# Supplementary material for: Spatiotemporally resolved colorectal oncogenesis in mini-colons ex vivo
Source: Nature. 2024 Apr 24;629(8011):450–7. doi: 10.1038/s41586-024-07330-2 (PMC11078756; doi:10.1038/s41586-024-07330-2)
Supplement: Supplementary file 19 — Source Data Extended Data Fig. 9 [file 41586_2024_7330_MOESM19_ESM.xlsx]

## Sheet: 9a
Time (day)	Vehicle						Tiopronin
1	0	0	0	0	0	0	0	0	0	0	0	0
2	0	0	0	0	0	0	0	0	0	0	0	0
3	0	0	0	0	0	0	0	0	0	0	0	0
4	0	0	0	0	0	0	0	0	0	0	0	0
5	2	3	2	1	1	1	0	0	0	0	0	0
6	4	4	3	2	3	3	0	0	1	0	0	0
7	5	5	4	4	5	4	1	2	3	1	0	0
8	6	5	4	5	6	4	3	4	3	1	0	1

## Sheet: 9c
	Vehicle				Tiopronin
Day 0	0.7814	0.9799	1.1555	1.0832	1.0426	1.0251	0.8914	1.041
Day 3	9.9619	11.7346	11.5921	11.9853	10.9979	10.0704	9.7893	10.5404

## Sheet: 9d
Parental	Control	shGpx2 #1	shGpx2 #2	shGpx2 #3
1.15575	1.19635	0.1933	0.389915	0.207331
0.895181	1.42378	0.166852	0.414482	0.216156
0.94907	0.958533	0.200222	0.378065	0.202669
0.93706		0.191246
0.946763
1.11618

## Sheet: 9f
	Control						shGpx2
Day 0	1.44517	1.02085	0.708275	1.0631	0.950273	0.812328	1.37394	1.02018	0.827602	0.672262	0.883615	0.814675
Day 3	6.42107	6.45194	5.92418	5.55941	5.53983	5.60749	5.78019	5.56494	5.95508	5.34179	5.80508	5.26851

## Sheet: 9k
	Control (healthy)			shGpx2 (healthy)			Control (AKP)			shGpx2 (AKP)
WNT_BETA_CATENIN_SIGNALING	0.360096	0.365555	0.36345	0.0498675	0.00103125	0	0.822284	1	0.926142	0.549936	0.586991	0.526516
TGF_BETA_SIGNALING	0.805772	0.824011	1	0.404802	0.0590181	0.288578	0.721369	0.878565	0.663124	0	0.166639	0.215761
EPITHELIAL_MESENCHYMAL_TRANSITION	1	0.81354	0.866825	0.537439	0.408444	0.557642	0.732357	0.878458	0.839863	0	0.307676	0.275937
ANGIOGENESIS	0.943246	0.738375	0.567363	0.1261	0.0836255	0.186496	0.917006	1	0.928923	0	0.354465	0.000930305
E2F_TARGETS	0	0.099944	0.152851	0.242373	0.289892	0.224382	0.956457	0.964626	0.862219	0.980908	1	0.949457

## Sheet: 9m
	Control			shGpx2 #1			shGpx2 #3
WENRNi	0.997423	0.873711	1.12887	0.819588	1.02835	0.757732	0.858247	0.780928	0.920103
EN	0.849057	1.0566	1.09434	0.622642	0.867925	0.679245	0.490566	0.509434	0.773585
BMGF	0.894737	1.07895	1.02632	0.631579	0.763158	0.526316	0.368421	0.447368	0.552632
