# Supplementary material for: Spatiotemporally resolved colorectal oncogenesis in mini-colons ex vivo
Source: Nature. 2024 Apr 24;629(8011):450–7. doi: 10.1038/s41586-024-07330-2 (PMC11078756; doi:10.1038/s41586-024-07330-2)
Supplement: Supplementary file 20 — Source Data Extended Data Fig. 10 [file 41586_2024_7330_MOESM20_ESM.xlsx]

## Sheet: 10d
Time (day)	Caloric restriction				Caloric enrichment
1	0	0	0	0	0	0	0
2	0	0	0	0	0	0	0
3	0	0	0	0	0	0	0
4	0	0	0	0	0	0	0
5	0	0	0	2	3	1	2
6	2	0	1	3	5	4	6
7	4	3	1	4	7	5	7
8	4	4	1	5	7	6	8

## Sheet: 10f
Time (day)	Calorie-restricted				Calorie-enriched
1	0	0	0	0	0	0	0
2	0	0	0	0	0	0	0
3	0	0	0	0	0	0	0
4	0	0	0	0	0	0	0
5	1	1	0	1	2	0	0
6	2	2	1	3	3	3	2
7	3	6	3	3	3	5	4
8	4	6	4	6	4	5	7
